# Supplementary material for: 1-Benzoyl-3-methyl-3-pentyl­thio­urea
Source: Acta Crystallogr Sect E Struct Rep Online. 2011 Apr 16;67(Pt 5):o1149. doi: 10.1107/S1600536811013365 (PMC3089364; doi:10.1107/S1600536811013365)
Supplement: Supplementary file 1 [file e-67-o1149-sup1.cif]

##############################################################################
#                                                                            #
# This CIF contains the data in a paper accepted for publication in          #
# Acta Crystallographica Section E. It conforms to the requirements of       #
# Notes for Authors for Acta Crystallographica Section E, and has been       #
# peer reviewed under the auspices of the IUCr Commission on Journals.       #
#                                                                            #
# Full details of the Crystallographic Information File format               #
# are given in the paper "The Crystallographic Information File (CIF):       #
# a New Standard Archive File for Crystallography" by S. R. Hall, F. H.      #
# Allen and I. D. Brown [Acta Cryst. (1991), A47, 655-685].                  #
#                                                                            #
# The current version of the core CIF dictionary is obtainable from          #
# ftp://ftp.iucr.org/pub/cif_core.dic.                                       #
#                                                                            #
# Software is freely available for graphical display of the structure(s)     #
# in this CIF. For information consult the CIF software page                 #
# http://www.iucr.org/resources/cif/software.                                #
#                                                                            #
# This file may be used for bona fide research purposes within the           #
# scientific community so long as proper attribution is given to the journal # 
# article from which it was obtained.                                        #
#                                                                            #
##############################################################################
data_global
_audit_creation_method     SHELXL-97
_journal_date_recd_electronic     2011-04-05
_journal_date_accepted     2011-04-09
_journal_name_full     'Acta Crystallographica, Section E'
_journal_year     2011
_journal_volume     67
_journal_issue      5
_journal_page_first     o1149
_journal_page_last     o1149
_journal_paper_category     QO
_journal_coeditor_code     HB5837
_publ_contact_author_name     ' Edward RT Tiekink '
_publ_contact_author_address
;
Department of Chemistry, University of Malaya,
50603 Kuala Lumpur, Malaysia
;
_publ_contact_author_email
;
edward.tiekink@gmail.com
;
_publ_contact_author_fax     ' +60 3 7967 4193 '
_publ_contact_author_phone     ' +60 3 7967 6775 '
_publ_section_title
;
1-Benzoyl-3-methyl-3-pentylthiourea
;
loop_
    _publ_author_name
    _publ_author_footnote
    _publ_author_address
    'N. Gunasekaran' .
;
Department of Chemistry, National Institute of Technology,
Tiruchirappalli 620 015, India
;
    'P. Jerome' .
;
Department of Chemistry, National Institute of Technology,
Tiruchirappalli 620 015, India
;
    'Karvembu, R.'
;
Additional correspondence author, e-mail: kar@nitt.edu.
;
;
Department of Chemistry, National Institute of Technology,
Tiruchirappalli 620 015, India
;
    'Ng, Seik Weng' .
;
Department of Chemistry, University of Malaya,
50603 Kuala Lumpur, Malaysia
;
    'Tiekink, Edward R. T.' .
;
Department of Chemistry, University of Malaya,
50603 Kuala Lumpur, Malaysia
;
_publ_section_synopsis     .
data_I
_audit_creation_method     SHELXL-97
_chemical_name_systematic
;
1-Benzoyl-3-methyl-3-pentylthiourea
;
_chemical_name_common     ?
_chemical_formula_moiety     'C14 H20 N2 O S'
_chemical_formula_sum     'C14 H20 N2 O S'
_chemical_formula_iupac     'C14 H20 N2 O S'
_chemical_formula_weight     264.38
_chemical_melting_point     ?
_symmetry_cell_setting     triclinic
_symmetry_space_group_name_H-M     'P -1'
_symmetry_space_group_name_Hall     '-P 1'
loop_
    _symmetry_equiv_pos_as_xyz
    'x, y, z'
    '-x, -y, -z'
_cell_length_a     9.0992(6)
_cell_length_b     10.5297(6)
_cell_length_c     16.4038(8)
_cell_angle_alpha     75.784(5)
_cell_angle_beta     77.831(5)
_cell_angle_gamma     82.877(5)
_cell_volume     1484.98(15)
_cell_formula_units_Z     4
_cell_measurement_reflns_used     2904
_cell_measurement_theta_min     2.3
_cell_measurement_theta_max     29.3
_cell_measurement_temperature     295(2)
_exptl_crystal_description     block
_exptl_crystal_colour     colourless
_exptl_crystal_size_max     0.25
_exptl_crystal_size_mid     0.20
_exptl_crystal_size_min     0.15
_exptl_crystal_density_diffrn     1.183
_exptl_crystal_density_meas     ?
_exptl_crystal_density_method     'not measured'
_exptl_crystal_F_000     568
_exptl_absorpt_coefficient_mu     0.209
_exptl_absorpt_correction_type     multi-scan
_exptl_absorpt_process_details     '(CrysAlis PRO; Agilent, 2010)'
_exptl_absorpt_correction_T_min     0.853
_exptl_absorpt_correction_T_max     1.000
_exptl_special_details
;
;
_diffrn_ambient_temperature     295(2)
_diffrn_radiation_type     MoK\a
_diffrn_radiation_wavelength     0.71073
_diffrn_radiation_source     'SuperNova (Mo) X-ray Source'
_diffrn_radiation_monochromator     Mirror
_diffrn_measurement_device_type
;
Agilent Supernova Dual diffractometer with an Atlas detector
;
_diffrn_measurement_method     \w
_diffrn_detector_area_resol_mean     10.4041
_diffrn_reflns_number     11884
_diffrn_reflns_av_R_equivalents     0.0342
_diffrn_reflns_av_sigmaI/netI     0.0683
_diffrn_reflns_theta_min     2.30
_diffrn_reflns_theta_max     27.50
_diffrn_reflns_theta_full     27.50
_diffrn_measured_fraction_theta_max     0.966
_diffrn_measured_fraction_theta_full     0.966
_diffrn_reflns_limit_h_min     -11
_diffrn_reflns_limit_h_max     11
_diffrn_reflns_limit_k_min     -13
_diffrn_reflns_limit_k_max     13
_diffrn_reflns_limit_l_min     -21
_diffrn_reflns_limit_l_max     17
_diffrn_standards_number     0
_diffrn_standards_interval_count     0
_diffrn_standards_interval_time     0
_diffrn_standards_decay_%     0
_refine_special_details
;
Refinement of <i>F</i>^2^ against ALL reflections. The weighted <i>R</i>-factor
<i>wR</i> and goodness of fit <i>S</i> are based on <i>F</i>^2^, conventional
<i>R</i>-factors <i>R</i> are based on <i>F</i>, with <i>F</i> set to zero for
negative <i>F</i>^2^. The threshold expression of <i>F</i>^2^ >
\s(<i>F</i>^2^) is used only for calculating <i>R</i>-factors(gt) <i>etc</i>.
and is not relevant to the choice of reflections for refinement.
<i>R</i>-factors based on <i>F</i>^2^ are statistically about twice as large
as those based on <i>F</i>, and <i>R</i>- factors based on ALL data will be
even larger.
;
_reflns_number_total     6585
_reflns_number_gt     3555
_reflns_threshold_expression     I>2\s(I)
_refine_ls_structure_factor_coef     Fsqd
_refine_ls_matrix_type     full
_refine_ls_R_factor_all     0.1235
_refine_ls_R_factor_gt     0.0620
_refine_ls_wR_factor_gt     0.1371
_refine_ls_wR_factor_ref     0.1843
_refine_ls_goodness_of_fit_ref     1.026
_refine_ls_restrained_S_all     1.030
_refine_ls_number_reflns     6585
_refine_ls_number_parameters     321
_refine_ls_number_restraints     37
_refine_ls_hydrogen_treatment     constr
_refine_ls_weighting_scheme     calc
_refine_ls_weighting_details
         'calc w=1/[\s^2^(Fo^2^)+(0.0710P)^2^+0.1338P] where P=(Fo^2^+2Fc^2^)/3'
_atom_sites_solution_hydrogens     geom
_atom_sites_solution_primary     direct
_atom_sites_solution_secondary     difmap
_refine_ls_shift/su_max     0.001
_refine_ls_shift/su_mean     0.000
_refine_diff_density_max     0.330
_refine_diff_density_min     -0.271
_refine_ls_extinction_method     none
_refine_ls_extinction_coef     ?
loop_
    _atom_type_symbol
    _atom_type_description
    _atom_type_scat_dispersion_real
    _atom_type_scat_dispersion_imag
    _atom_type_scat_source
    'C' 'C' 0.0033 0.0016
                         'International Tables Vol C Tables 4.2.6.8 and 6.1.1.4'
    'H' 'H' 0.0000 0.0000
                         'International Tables Vol C Tables 4.2.6.8 and 6.1.1.4'
    'N' 'N' 0.0061 0.0033
                         'International Tables Vol C Tables 4.2.6.8 and 6.1.1.4'
    'O' 'O' 0.0106 0.0060
                         'International Tables Vol C Tables 4.2.6.8 and 6.1.1.4'
    'S' 'S' 0.1246 0.1234
                         'International Tables Vol C Tables 4.2.6.8 and 6.1.1.4'
_computing_data_collection     'CrysAlis PRO (Agilent, 2010)'
_computing_cell_refinement     'CrysAlis PRO (Agilent, 2010)'
_computing_data_reduction     'CrysAlis PRO (Agilent, 2010)'
_computing_structure_solution     'SHELXS97 (Sheldrick, 2008)'
_computing_structure_refinement     'SHELXL97 (Sheldrick, 2008)'
_computing_molecular_graphics
;
ORTEP-3 (Farrugia, 1997), DIAMOND (Brandenburg, 2006) and
QMOL (Gans & Shalloway, 2001)
;
_computing_publication_material     'publCIF (Westrip, 2010)'
loop_
    _atom_site_type_symbol
    _atom_site_label
    _atom_site_fract_x
    _atom_site_fract_y
    _atom_site_fract_z
    _atom_site_U_iso_or_equiv
    _atom_site_adp_type
    _atom_site_calc_flag
    _atom_site_refinement_flags
    _atom_site_occupancy
    _atom_site_symmetry_multiplicity
    _atom_site_disorder_assembly
    _atom_site_disorder_group
    S S1 0.61942(10) 0.45168(7) 0.37694(5) 0.0643(3) Uani d . 1 1 . .
    S S2 0.53313(10) 1.00478(8) 0.86780(5) 0.0709(3) Uani d . 1 1 A .
    O O1 0.9407(2) 0.6383(2) 0.43989(13) 0.0707(6) Uani d . 1 1 . .
    O O2 0.9060(2) 1.1826(2) 0.88476(13) 0.0753(6) Uani d . 1 1 A .
    N N1 0.6894(3) 0.6324(2) 0.44660(14) 0.0531(6) Uani d . 1 1 . .
    H H1 0.5983 0.6498 0.4746 0.064 Uiso calc R 1 1 . .
    N N2 0.7833(3) 0.6553(2) 0.30138(13) 0.0522(6) Uani d . 1 1 . .
    N N3 0.6572(3) 1.1566(2) 0.93652(13) 0.0548(6) Uani d . 1 1 A .
    H H3 0.5849 1.1562 0.9816 0.066 Uiso calc R 1 1 . .
    N N4 0.6452(2) 1.2346(2) 0.79196(13) 0.0504(5) Uani d . 1 1 A .
    C C1 0.8832(4) 0.6575(3) 0.61411(19) 0.0687(9) Uani d . 1 1 . .
    H H1A 0.9727 0.6093 0.5978 0.082 Uiso calc R 1 1 . .
    C C2 0.8564(5) 0.6965(3) 0.6908(2) 0.0818(10) Uani d . 1 1 . .
    H H2 0.9271 0.6727 0.7265 0.098 Uiso calc R 1 1 . .
    C C3 0.7272(5) 0.7696(3) 0.7145(2) 0.0810(11) Uani d . 1 1 . .
    H H3A 0.7106 0.7961 0.7660 0.097 Uiso calc R 1 1 . .
    C C4 0.6215(4) 0.8042(3) 0.6629(2) 0.0735(9) Uani d . 1 1 . .
    H H4A 0.5337 0.8548 0.6789 0.088 Uiso calc R 1 1 . .
    C C5 0.6465(4) 0.7633(3) 0.58688(18) 0.0616(8) Uani d . 1 1 . .
    H H5 0.5743 0.7854 0.5522 0.074 Uiso calc R 1 1 . .
    C C6 0.7779(3) 0.6897(3) 0.56196(17) 0.0531(7) Uani d . 1 1 . .
    C C7 0.8127(3) 0.6516(3) 0.47817(17) 0.0537(7) Uani d . 1 1 . .
    C C8 0.7042(3) 0.5864(2) 0.37203(16) 0.0492(6) Uani d . 1 1 . .
    C C9 0.8225(4) 0.7902(3) 0.29168(19) 0.0658(8) Uani d . 1 1 . .
    H H9A 0.7595 0.8278 0.3359 0.099 Uiso calc R 1 1 . .
    H H9B 0.8073 0.8420 0.2367 0.099 Uiso calc R 1 1 . .
    H H9C 0.9263 0.7888 0.2960 0.099 Uiso calc R 1 1 . .
    C C10 0.8343(3) 0.6011(3) 0.22507(17) 0.0571(7) Uani d . 1 1 . .
    H H10A 0.8415 0.5060 0.2427 0.069 Uiso calc R 1 1 . .
    H H10B 0.9346 0.6280 0.1982 0.069 Uiso calc R 1 1 . .
    C C11 0.7337(3) 0.6426(3) 0.16005(17) 0.0624(8) Uani d . 1 1 . .
    H H11A 0.7196 0.7377 0.1454 0.075 Uiso calc R 1 1 . .
    H H11B 0.6357 0.6088 0.1848 0.075 Uiso calc R 1 1 . .
    C C12 0.7986(4) 0.5931(3) 0.07880(18) 0.0645(8) Uani d . 1 1 . .
    H H12A 0.8938 0.6311 0.0524 0.077 Uiso calc R 1 1 . .
    H H12B 0.8189 0.4985 0.0942 0.077 Uiso calc R 1 1 . .
    C C13 0.6965(4) 0.6257(4) 0.0148(2) 0.0817(10) Uani d . 1 1 . .
    H H13A 0.6789 0.7204 -0.0020 0.098 Uiso calc R 1 1 . .
    H H13B 0.6002 0.5900 0.0417 0.098 Uiso calc R 1 1 . .
    C C14 0.7584(5) 0.5731(4) -0.0640(2) 0.1030(14) Uani d . 1 1 . .
    H H14A 0.6881 0.5970 -0.1024 0.154 Uiso calc R 1 1 . .
    H H14B 0.7741 0.4792 -0.0480 0.154 Uiso calc R 1 1 . .
    H H14C 0.8526 0.6097 -0.0918 0.154 Uiso calc R 1 1 . .
    C C15 0.9809(9) 1.1289(13) 1.0465(5) 0.0735(18) Uani d PGU 0.50 1 A 1
    H H15 1.0559 1.1012 1.0051 0.088 Uiso calc PR 0.50 1 A 1
    C C16 1.0117(6) 1.1274(10) 1.1263(5) 0.089(2) Uani d PGU 0.50 1 A 1
    H H16 1.1074 1.0987 1.1382 0.107 Uiso calc PR 0.50 1 A 1
    C C17 0.8995(7) 1.1687(8) 1.1882(3) 0.087(3) Uani d PGU 0.50 1 A 1
    H H17 0.9202 1.1677 1.2415 0.104 Uiso calc PR 0.50 1 A 1
    C C18 0.7565(6) 1.2116(8) 1.1703(4) 0.082(2) Uani d PGU 0.50 1 A 1
    H H18 0.6815 1.2393 1.2117 0.099 Uiso calc PR 0.50 1 A 1
    C C19 0.7257(8) 1.2131(11) 1.0906(5) 0.0648(19) Uani d PGU 0.50 1 A 1
    H H19 0.6300 1.2418 1.0787 0.078 Uiso calc PR 0.50 1 A 1
    C C20 0.8379(10) 1.1718(14) 1.0287(4) 0.0552(16) Uani d PGDU 0.50 1 A 1
    C C15' 0.9290(9) 1.1414(12) 1.0646(5) 0.0735(18) Uani d PG 0.50 1 A 2
    H H15' 1.0083 1.1017 1.0314 0.088 Uiso calc PR 0.50 1 A 2
    C C16' 0.9421(7) 1.1526(10) 1.1454(5) 0.089(2) Uani d PG 0.50 1 A 2
    H H16' 1.0301 1.1204 1.1662 0.107 Uiso calc PR 0.50 1 A 2
    C C17' 0.8235(8) 1.2120(8) 1.1952(3) 0.087(3) Uani d PG 0.50 1 A 2
    H H17' 0.8323 1.2195 1.2492 0.104 Uiso calc PR 0.50 1 A 2
    C C18' 0.6918(7) 1.2602(8) 1.1641(4) 0.082(2) Uani d PG 0.50 1 A 2
    H H18' 0.6125 1.2999 1.1973 0.099 Uiso calc PR 0.50 1 A 2
    C C19' 0.6788(8) 1.2490(11) 1.0833(5) 0.0648(19) Uani d PG 0.50 1 A 2
    H H19' 0.5907 1.2812 1.0625 0.078 Uiso calc PR 0.50 1 A 2
    C C20' 0.7973(11) 1.1896(13) 1.0335(4) 0.0552(16) Uani d PGD 0.50 1 A 2
    C C21 0.8010(4) 1.1734(3) 0.94459(18) 0.0573(7) Uani d D 1 1 . .
    C C22 0.6179(3) 1.1403(3) 0.86181(16) 0.0498(6) Uani d . 1 1 . .
    C C23 0.7007(4) 1.3610(3) 0.78851(19) 0.0654(8) Uani d . 1 1 . .
    H H23A 0.6846 1.3758 0.8453 0.098 Uiso calc R 1 1 A .
    H H23B 0.6474 1.4302 0.7534 0.098 Uiso calc R 1 1 . .
    H H23C 0.8065 1.3599 0.7645 0.098 Uiso calc R 1 1 . .
    C C24 0.6123(3) 1.2216(3) 0.71090(17) 0.0564(7) Uani d . 1 1 . .
    H H24A 0.5828 1.3080 0.6787 0.068 Uiso calc R 1 1 A .
    H H24B 0.5274 1.1682 0.7230 0.068 Uiso calc R 1 1 . .
    C C25 0.7425(3) 1.1613(3) 0.65679(17) 0.0612(8) Uani d . 1 1 A .
    H H25A 0.7716 1.0741 0.6880 0.073 Uiso calc R 1 1 . .
    H H25B 0.8280 1.2142 0.6442 0.073 Uiso calc R 1 1 . .
    C C26 0.7007(4) 1.1520(3) 0.57313(18) 0.0655(8) Uani d . 1 1 . .
    H H26A 0.6110 1.1041 0.5864 0.079 Uiso calc R 1 1 A .
    H H26B 0.6764 1.2399 0.5412 0.079 Uiso calc R 1 1 . .
    C C27 0.8234(4) 1.0852(3) 0.51769(19) 0.0768(9) Uani d . 1 1 A .
    H H27A 0.8489 0.9977 0.5499 0.092 Uiso calc R 1 1 . .
    H H27B 0.9126 1.1339 0.5036 0.092 Uiso calc R 1 1 . .
    C C28 0.7804(5) 1.0744(4) 0.4357(2) 0.0996(13) Uani d . 1 1 . .
    H H28A 0.8630 1.0315 0.4031 0.149 Uiso calc R 1 1 A .
    H H28B 0.7569 1.1607 0.4029 0.149 Uiso calc R 1 1 . .
    H H28C 0.6938 1.0242 0.4491 0.149 Uiso calc R 1 1 . .
loop_
    _atom_site_aniso_label
    _atom_site_aniso_U_11
    _atom_site_aniso_U_22
    _atom_site_aniso_U_33
    _atom_site_aniso_U_12
    _atom_site_aniso_U_13
    _atom_site_aniso_U_23
    S1 0.0813(6) 0.0575(4) 0.0548(5) -0.0222(4) -0.0078(4) -0.0099(3)
    S2 0.0970(7) 0.0662(5) 0.0537(5) -0.0357(5) -0.0040(4) -0.0159(4)
    O1 0.0542(14) 0.1030(16) 0.0591(13) -0.0065(12) -0.0091(11) -0.0271(12)
    O2 0.0600(14) 0.1055(17) 0.0560(13) -0.0133(12) -0.0061(11) -0.0105(12)
    N1 0.0473(14) 0.0685(14) 0.0470(13) -0.0106(11) -0.0049(10) -0.0201(11)
    N2 0.0558(14) 0.0595(13) 0.0433(12) -0.0143(11) -0.0056(10) -0.0136(11)
    N3 0.0578(15) 0.0684(14) 0.0399(12) -0.0169(12) -0.0009(10) -0.0165(11)
    N4 0.0537(14) 0.0545(13) 0.0438(12) -0.0105(11) -0.0081(10) -0.0103(10)
    C1 0.079(2) 0.0736(19) 0.0589(19) -0.0030(17) -0.0228(17) -0.0192(16)
    C2 0.115(3) 0.081(2) 0.059(2) -0.011(2) -0.036(2) -0.0166(18)
    C3 0.120(3) 0.072(2) 0.0526(19) -0.020(2) -0.006(2) -0.0202(17)
    C4 0.082(2) 0.068(2) 0.067(2) -0.0166(18) 0.0057(19) -0.0202(17)
    C5 0.067(2) 0.0676(18) 0.0528(17) -0.0205(16) -0.0036(15) -0.0167(14)
    C6 0.0601(19) 0.0543(15) 0.0464(15) -0.0152(14) -0.0063(14) -0.0120(13)
    C7 0.0560(19) 0.0601(17) 0.0463(15) -0.0085(14) -0.0105(14) -0.0116(13)
    C8 0.0487(16) 0.0552(15) 0.0455(15) -0.0074(13) -0.0100(12) -0.0115(12)
    C9 0.074(2) 0.0660(18) 0.0574(18) -0.0282(16) -0.0030(15) -0.0107(15)
    C10 0.0505(17) 0.0713(18) 0.0497(16) -0.0064(14) -0.0026(13) -0.0190(14)
    C11 0.062(2) 0.0771(19) 0.0505(17) -0.0022(16) -0.0114(14) -0.0184(15)
    C12 0.075(2) 0.0686(18) 0.0514(17) -0.0088(16) -0.0110(15) -0.0160(14)
    C13 0.095(3) 0.094(2) 0.062(2) 0.000(2) -0.0252(19) -0.0226(18)
    C14 0.157(4) 0.100(3) 0.062(2) -0.013(3) -0.034(2) -0.025(2)
    C15 0.085(6) 0.069(3) 0.074(3) -0.011(4) -0.028(4) -0.016(3)
    C16 0.110(6) 0.086(4) 0.084(4) -0.017(4) -0.049(5) -0.011(3)
    C17 0.108(7) 0.101(5) 0.061(3) -0.042(5) -0.030(4) -0.008(3)
    C18 0.096(6) 0.097(6) 0.060(3) -0.043(4) 0.000(3) -0.023(3)
    C19 0.066(5) 0.077(5) 0.053(2) -0.026(4) -0.007(2) -0.012(3)
    C20 0.059(5) 0.055(3) 0.0513(19) -0.017(3) -0.014(2) -0.0020(16)
    C15' 0.085(6) 0.069(3) 0.074(3) -0.011(4) -0.028(4) -0.016(3)
    C16' 0.110(6) 0.086(4) 0.084(4) -0.017(4) -0.049(5) -0.011(3)
    C17' 0.108(7) 0.101(5) 0.061(3) -0.042(5) -0.030(4) -0.008(3)
    C18' 0.096(6) 0.097(6) 0.060(3) -0.043(4) 0.000(3) -0.023(3)
    C19' 0.066(5) 0.077(5) 0.053(2) -0.026(4) -0.007(2) -0.012(3)
    C20' 0.059(5) 0.055(3) 0.0513(19) -0.017(3) -0.014(2) -0.0020(16)
    C21 0.069(2) 0.0562(16) 0.0464(16) -0.0165(15) -0.0122(15) -0.0049(13)
    C22 0.0520(17) 0.0552(15) 0.0444(15) -0.0106(13) -0.0048(12) -0.0158(13)
    C23 0.077(2) 0.0569(16) 0.0643(19) -0.0220(15) -0.0176(16) -0.0047(15)
    C24 0.0570(18) 0.0629(17) 0.0504(16) -0.0062(14) -0.0157(14) -0.0096(13)
    C25 0.0575(19) 0.0749(19) 0.0518(17) -0.0068(15) -0.0125(14) -0.0126(15)
    C26 0.072(2) 0.0721(19) 0.0501(17) -0.0020(16) -0.0134(15) -0.0093(15)
    C27 0.083(2) 0.088(2) 0.0565(19) -0.0053(19) -0.0004(17) -0.0212(17)
    C28 0.142(4) 0.101(3) 0.053(2) 0.013(3) -0.015(2) -0.0249(19)
_geom_special_details
;
All e.s.d.'s (except the e.s.d. in the dihedral angle between two l.s. planes)
are estimated using the full covariance matrix. The cell e.s.d.'s are taken
into account individually in the estimation of e.s.d.'s in distances, angles
and torsion angles; correlations between e.s.d.'s in cell parameters are only
used when they are defined by crystal symmetry. An approximate (isotropic)
treatment of cell e.s.d.'s is used for estimating e.s.d.'s involving l.s.
planes.
;
loop_
    _geom_bond_atom_site_label_1
    _geom_bond_atom_site_label_2
    _geom_bond_site_symmetry_2
    _geom_bond_distance
    _geom_bond_publ_flag
    S1 C8 . 1.674(3) ?
    S2 C22 . 1.677(3) ?
    O1 C7 . 1.210(3) ?
    O2 C21 . 1.211(3) ?
    N1 C7 . 1.387(3) ?
    N1 C8 . 1.398(3) ?
    N1 H1 . 0.8800 ?
    N2 C8 . 1.324(3) ?
    N2 C10 . 1.466(3) ?
    N2 C9 . 1.470(3) ?
    N3 C21 . 1.379(4) ?
    N3 C22 . 1.401(3) ?
    N3 H3 . 0.8800 ?
    N4 C22 . 1.320(3) ?
    N4 C24 . 1.464(3) ?
    N4 C23 . 1.466(3) ?
    C1 C6 . 1.374(4) ?
    C1 C2 . 1.383(4) ?
    C1 H1A . 0.9300 ?
    C2 C3 . 1.362(5) ?
    C2 H2 . 0.9300 ?
    C3 C4 . 1.371(5) ?
    C3 H3A . 0.9300 ?
    C4 C5 . 1.383(4) ?
    C4 H4A . 0.9300 ?
    C5 C6 . 1.385(4) ?
    C5 H5 . 0.9300 ?
    C6 C7 . 1.485(4) ?
    C9 H9A . 0.9600 ?
    C9 H9B . 0.9600 ?
    C9 H9C . 0.9600 ?
    C10 C11 . 1.500(4) ?
    C10 H10A . 0.9700 ?
    C10 H10B . 0.9700 ?
    C11 C12 . 1.526(4) ?
    C11 H11A . 0.9700 ?
    C11 H11B . 0.9700 ?
    C12 C13 . 1.495(4) ?
    C12 H12A . 0.9700 ?
    C12 H12B . 0.9700 ?
    C13 C14 . 1.503(4) ?
    C13 H13A . 0.9700 ?
    C13 H13B . 0.9700 ?
    C14 H14A . 0.9600 ?
    C14 H14B . 0.9600 ?
    C14 H14C . 0.9600 ?
    C15 C16 . 1.3900 ?
    C15 C20 . 1.3900 ?
    C15 H15 . 0.9300 ?
    C16 C17 . 1.3900 ?
    C16 H16 . 0.9300 ?
    C17 C18 . 1.3900 ?
    C17 H17 . 0.9300 ?
    C18 C19 . 1.3900 ?
    C18 H18 . 0.9300 ?
    C19 C20 . 1.3900 ?
    C19 H19 . 0.9300 ?
    C20 C21 . 1.483(5) ?
    C15' C16' . 1.3900 ?
    C15' C20' . 1.3900 ?
    C15' H15' . 0.9300 ?
    C16' C17' . 1.3900 ?
    C16' H16' . 0.9300 ?
    C17' C18' . 1.3900 ?
    C17' H17' . 0.9300 ?
    C18' C19' . 1.3900 ?
    C18' H18' . 0.9300 ?
    C19' C20' . 1.3900 ?
    C19' H19' . 0.9300 ?
    C20' C21 . 1.503(5) ?
    C23 H23A . 0.9600 ?
    C23 H23B . 0.9600 ?
    C23 H23C . 0.9600 ?
    C24 C25 . 1.498(4) ?
    C24 H24A . 0.9700 ?
    C24 H24B . 0.9700 ?
    C25 C26 . 1.528(4) ?
    C25 H25A . 0.9700 ?
    C25 H25B . 0.9700 ?
    C26 C27 . 1.503(4) ?
    C26 H26A . 0.9700 ?
    C26 H26B . 0.9700 ?
    C27 C28 . 1.511(5) ?
    C27 H27A . 0.9700 ?
    C27 H27B . 0.9700 ?
    C28 H28A . 0.9600 ?
    C28 H28B . 0.9600 ?
    C28 H28C . 0.9600 ?
loop_
    _geom_angle_atom_site_label_1
    _geom_angle_atom_site_label_2
    _geom_angle_atom_site_label_3
    _geom_angle_site_symmetry_1
    _geom_angle_site_symmetry_3
    _geom_angle
    _geom_angle_publ_flag
    C7 N1 C8 . . 122.5(2) ?
    C7 N1 H1 . . 118.8 ?
    C8 N1 H1 . . 118.8 ?
    C8 N2 C10 . . 121.0(2) ?
    C8 N2 C9 . . 123.9(2) ?
    C10 N2 C9 . . 115.1(2) ?
    C21 N3 C22 . . 124.8(2) ?
    C21 N3 H3 . . 117.6 ?
    C22 N3 H3 . . 117.6 ?
    C22 N4 C24 . . 120.8(2) ?
    C22 N4 C23 . . 124.7(2) ?
    C24 N4 C23 . . 114.4(2) ?
    C6 C1 C2 . . 120.2(3) ?
    C6 C1 H1A . . 119.9 ?
    C2 C1 H1A . . 119.9 ?
    C3 C2 C1 . . 120.4(3) ?
    C3 C2 H2 . . 119.8 ?
    C1 C2 H2 . . 119.8 ?
    C2 C3 C4 . . 120.4(3) ?
    C2 C3 H3A . . 119.8 ?
    C4 C3 H3A . . 119.8 ?
    C3 C4 C5 . . 119.4(3) ?
    C3 C4 H4A . . 120.3 ?
    C5 C4 H4A . . 120.3 ?
    C6 C5 C4 . . 120.7(3) ?
    C6 C5 H5 . . 119.7 ?
    C4 C5 H5 . . 119.7 ?
    C1 C6 C5 . . 119.0(3) ?
    C1 C6 C7 . . 118.9(3) ?
    C5 C6 C7 . . 122.0(3) ?
    O1 C7 N1 . . 122.1(3) ?
    O1 C7 C6 . . 122.1(3) ?
    N1 C7 C6 . . 115.8(3) ?
    N2 C8 N1 . . 116.8(2) ?
    N2 C8 S1 . . 124.5(2) ?
    N1 C8 S1 . . 118.72(19) ?
    N2 C9 H9A . . 109.5 ?
    N2 C9 H9B . . 109.5 ?
    H9A C9 H9B . . 109.5 ?
    N2 C9 H9C . . 109.5 ?
    H9A C9 H9C . . 109.5 ?
    H9B C9 H9C . . 109.5 ?
    N2 C10 C11 . . 114.3(2) ?
    N2 C10 H10A . . 108.7 ?
    C11 C10 H10A . . 108.7 ?
    N2 C10 H10B . . 108.7 ?
    C11 C10 H10B . . 108.7 ?
    H10A C10 H10B . . 107.6 ?
    C10 C11 C12 . . 112.1(2) ?
    C10 C11 H11A . . 109.2 ?
    C12 C11 H11A . . 109.2 ?
    C10 C11 H11B . . 109.2 ?
    C12 C11 H11B . . 109.2 ?
    H11A C11 H11B . . 107.9 ?
    C13 C12 C11 . . 113.5(3) ?
    C13 C12 H12A . . 108.9 ?
    C11 C12 H12A . . 108.9 ?
    C13 C12 H12B . . 108.9 ?
    C11 C12 H12B . . 108.9 ?
    H12A C12 H12B . . 107.7 ?
    C12 C13 C14 . . 113.4(3) ?
    C12 C13 H13A . . 108.9 ?
    C14 C13 H13A . . 108.9 ?
    C12 C13 H13B . . 108.9 ?
    C14 C13 H13B . . 108.9 ?
    H13A C13 H13B . . 107.7 ?
    C13 C14 H14A . . 109.5 ?
    C13 C14 H14B . . 109.5 ?
    H14A C14 H14B . . 109.5 ?
    C13 C14 H14C . . 109.5 ?
    H14A C14 H14C . . 109.5 ?
    H14B C14 H14C . . 109.5 ?
    C16 C15 C20 . . 120.0 ?
    C16 C15 H15 . . 120.0 ?
    C20 C15 H15 . . 120.0 ?
    C17 C16 C15 . . 120.0 ?
    C17 C16 H16 . . 120.0 ?
    C15 C16 H16 . . 120.0 ?
    C16 C17 C18 . . 120.0 ?
    C16 C17 H17 . . 120.0 ?
    C18 C17 H17 . . 120.0 ?
    C17 C18 C19 . . 120.0 ?
    C17 C18 H18 . . 120.0 ?
    C19 C18 H18 . . 120.0 ?
    C20 C19 C18 . . 120.0 ?
    C20 C19 H19 . . 120.0 ?
    C18 C19 H19 . . 120.0 ?
    C19 C20 C15 . . 120.0 ?
    C19 C20 C21 . . 118.7(5) ?
    C15 C20 C21 . . 121.3(5) ?
    C16' C15' C20' . . 120.0 ?
    C16' C15' H15' . . 120.0 ?
    C20' C15' H15' . . 120.0 ?
    C15' C16' C17' . . 120.0 ?
    C15' C16' H16' . . 120.0 ?
    C17' C16' H16' . . 120.0 ?
    C18' C17' C16' . . 120.0 ?
    C18' C17' H17' . . 120.0 ?
    C16' C17' H17' . . 120.0 ?
    C19' C18' C17' . . 120.0 ?
    C19' C18' H18' . . 120.0 ?
    C17' C18' H18' . . 120.0 ?
    C18' C19' C20' . . 120.0 ?
    C18' C19' H19' . . 120.0 ?
    C20' C19' H19' . . 120.0 ?
    C19' C20' C15' . . 120.0 ?
    C19' C20' C21 . . 126.0(6) ?
    C15' C20' C21 . . 114.0(6) ?
    O2 C21 N3 . . 122.2(3) ?
    O2 C21 C20 . . 116.0(5) ?
    N3 C21 C20 . . 121.6(5) ?
    O2 C21 C20' . . 128.5(5) ?
    N3 C21 C20' . . 109.1(5) ?
    C20 C21 C20' . . 15.2(6) ?
    N4 C22 N3 . . 117.9(2) ?
    N4 C22 S2 . . 124.2(2) ?
    N3 C22 S2 . . 117.86(19) ?
    N4 C23 H23A . . 109.5 ?
    N4 C23 H23B . . 109.5 ?
    H23A C23 H23B . . 109.5 ?
    N4 C23 H23C . . 109.5 ?
    H23A C23 H23C . . 109.5 ?
    H23B C23 H23C . . 109.5 ?
    N4 C24 C25 . . 113.6(2) ?
    N4 C24 H24A . . 108.9 ?
    C25 C24 H24A . . 108.9 ?
    N4 C24 H24B . . 108.9 ?
    C25 C24 H24B . . 108.9 ?
    H24A C24 H24B . . 107.7 ?
    C24 C25 C26 . . 110.7(2) ?
    C24 C25 H25A . . 109.5 ?
    C26 C25 H25A . . 109.5 ?
    C24 C25 H25B . . 109.5 ?
    C26 C25 H25B . . 109.5 ?
    H25A C25 H25B . . 108.1 ?
    C27 C26 C25 . . 113.6(3) ?
    C27 C26 H26A . . 108.8 ?
    C25 C26 H26A . . 108.8 ?
    C27 C26 H26B . . 108.8 ?
    C25 C26 H26B . . 108.8 ?
    H26A C26 H26B . . 107.7 ?
    C26 C27 C28 . . 113.3(3) ?
    C26 C27 H27A . . 108.9 ?
    C28 C27 H27A . . 108.9 ?
    C26 C27 H27B . . 108.9 ?
    C28 C27 H27B . . 108.9 ?
    H27A C27 H27B . . 107.7 ?
    C27 C28 H28A . . 109.5 ?
    C27 C28 H28B . . 109.5 ?
    H28A C28 H28B . . 109.5 ?
    C27 C28 H28C . . 109.5 ?
    H28A C28 H28C . . 109.5 ?
    H28B C28 H28C . . 109.5 ?
loop_
    _geom_torsion_atom_site_label_1
    _geom_torsion_atom_site_label_2
    _geom_torsion_atom_site_label_3
    _geom_torsion_atom_site_label_4
    _geom_torsion_site_symmetry_1
    _geom_torsion_site_symmetry_2
    _geom_torsion_site_symmetry_3
    _geom_torsion_site_symmetry_4
    _geom_torsion
    _geom_torsion_publ_flag
    C6 C1 C2 C3 . . . . -1.4(5) ?
    C1 C2 C3 C4 . . . . 0.6(5) ?
    C2 C3 C4 C5 . . . . 0.6(5) ?
    C3 C4 C5 C6 . . . . -1.0(5) ?
    C2 C1 C6 C5 . . . . 1.0(4) ?
    C2 C1 C6 C7 . . . . 177.3(3) ?
    C4 C5 C6 C1 . . . . 0.2(4) ?
    C4 C5 C6 C7 . . . . -175.9(3) ?
    C8 N1 C7 O1 . . . . 5.1(4) ?
    C8 N1 C7 C6 . . . . -174.9(2) ?
    C1 C6 C7 O1 . . . . -27.5(4) ?
    C5 C6 C7 O1 . . . . 148.7(3) ?
    C1 C6 C7 N1 . . . . 152.6(3) ?
    C5 C6 C7 N1 . . . . -31.3(4) ?
    C10 N2 C8 N1 . . . . 166.1(2) ?
    C9 N2 C8 N1 . . . . -15.9(4) ?
    C10 N2 C8 S1 . . . . -15.1(4) ?
    C9 N2 C8 S1 . . . . 162.9(2) ?
    C7 N1 C8 N2 . . . . -56.8(3) ?
    C7 N1 C8 S1 . . . . 124.4(2) ?
    C8 N2 C10 C11 . . . . 96.6(3) ?
    C9 N2 C10 C11 . . . . -81.5(3) ?
    N2 C10 C11 C12 . . . . 175.1(2) ?
    C10 C11 C12 C13 . . . . 176.4(3) ?
    C11 C12 C13 C14 . . . . -178.2(3) ?
    C20 C15 C16 C17 . . . . 0.0 ?
    C15 C16 C17 C18 . . . . 0.0 ?
    C16 C17 C18 C19 . . . . 0.0 ?
    C17 C18 C19 C20 . . . . 0.0 ?
    C18 C19 C20 C15 . . . . 0.0 ?
    C18 C19 C20 C21 . . . . 179.4(11) ?
    C16 C15 C20 C19 . . . . 0.0 ?
    C16 C15 C20 C21 . . . . -179.4(11) ?
    C20' C15' C16' C17' . . . . 0.0 ?
    C15' C16' C17' C18' . . . . 0.0 ?
    C16' C17' C18' C19' . . . . 0.0 ?
    C17' C18' C19' C20' . . . . 0.0 ?
    C18' C19' C20' C15' . . . . 0.0 ?
    C18' C19' C20' C21 . . . . -178.4(12) ?
    C16' C15' C20' C19' . . . . 0.0 ?
    C16' C15' C20' C21 . . . . 178.6(10) ?
    C22 N3 C21 O2 . . . . 4.2(4) ?
    C22 N3 C21 C20 . . . . -171.5(6) ?
    C22 N3 C21 C20' . . . . 179.1(6) ?
    C19 C20 C21 O2 . . . . 154.8(5) ?
    C15 C20 C21 O2 . . . . -25.8(9) ?
    C19 C20 C21 N3 . . . . -29.3(10) ?
    C15 C20 C21 N3 . . . . 150.1(5) ?
    C19 C20 C21 C20' . . . . 7(4) ?
    C15 C20 C21 C20' . . . . -174(5) ?
    C19' C20' C21 O2 . . . . 141.8(6) ?
    C15' C20' C21 O2 . . . . -36.7(9) ?
    C19' C20' C21 N3 . . . . -32.8(10) ?
    C15' C20' C21 N3 . . . . 148.7(5) ?
    C19' C20' C21 C20 . . . . 179(5) ?
    C15' C20' C21 C20 . . . . 1(4) ?
    C24 N4 C22 N3 . . . . 177.6(2) ?
    C23 N4 C22 N3 . . . . -6.0(4) ?
    C24 N4 C22 S2 . . . . -4.8(4) ?
    C23 N4 C22 S2 . . . . 171.5(2) ?
    C21 N3 C22 N4 . . . . -59.2(4) ?
    C21 N3 C22 S2 . . . . 123.0(3) ?
    C22 N4 C24 C25 . . . . -91.2(3) ?
    C23 N4 C24 C25 . . . . 92.1(3) ?
    N4 C24 C25 C26 . . . . -179.5(2) ?
    C24 C25 C26 C27 . . . . -176.7(3) ?
    C25 C26 C27 C28 . . . . 179.1(3) ?
loop_
    _geom_hbond_atom_site_label_D
    _geom_hbond_atom_site_label_H
    _geom_hbond_atom_site_label_A
    _geom_hbond_site_symmetry_A
    _geom_hbond_distance_DH
    _geom_hbond_distance_HA
    _geom_hbond_distance_DA
    _geom_hbond_angle_DHA
    N1 H1 S1 2_666 0.88 2.87 3.604(2) 143
    N3 H3 S2 2_677 0.88 2.72 3.449(2) 141
    C10 H10b O2 2_776 0.97 2.55 3.397(4) 146
