# Supplementary material for: 1-Benzoyl-3-methyl-3-pentyl­thio­urea
Source: Acta Crystallogr Sect E Struct Rep Online. 2011 Apr 16;67(Pt 5):o1149. doi: 10.1107/S1600536811013365 (PMC3089364; doi:10.1107/S1600536811013365)
Supplement: Supplementary file 2 [file e-67-o1149-Isup2.hkl]

# 
# h,k,l, Fc-squared, Fo-squared, sigma(Fo-squared) and status flag 
# 
data_I
_shelx_title '  P-1' 
_shelx_refln_list_code          4 
_shelx_F_calc_maximum      176.10 
_exptl_crystal_F_000       568.00 
_reflns_d_resolution_high  0.7696 
 
loop_ 
 _symmetry_equiv_pos_as_xyz 
 'x, y, z' 
 '-x, -y, -z' 
 
_cell_length_a     9.0992 
_cell_length_b    10.5297 
_cell_length_c    16.4038 
_cell_angle_alpha  75.784 
_cell_angle_beta   77.831 
_cell_angle_gamma  82.877 
 
_shelx_F_squared_multiplier     1.000 
 
loop_ 
 _refln_index_h 
 _refln_index_k 
 _refln_index_l 
 _refln_F_squared_calc 
 _refln_F_squared_meas 
 _refln_F_squared_sigma 
 _refln_observed_status 
   1   0   0      270.25      219.00     15.25 o 
   2   0   0    14062.40    12894.52    143.72 o 
   3   0   0      303.00      333.78     13.89 o 
   4   0   0      252.11      283.34     14.90 o 
   5   0   0       46.40       72.48      8.52 o 
   6   0   0       41.76       71.17      9.42 o 
   7   0   0      145.42      164.80     18.00 o 
   8   0   0        6.71       18.07      5.38 o 
   9   0   0       30.07       25.41      7.64 o 
  10   0   0        8.42       13.70      5.13 o 
  11   0   0        6.54       10.13      8.91 o 
 -11   1   0        1.58        5.57      6.04 o 
 -10   1   0        0.15       -6.02      7.17 o 
  -9   1   0        3.01       -0.30      2.80 o 
  -8   1   0       12.15        4.14      2.15 o 
  -7   1   0       20.24       37.93     10.97 o 
  -6   1   0        0.24        0.61      1.74 o 
  -5   1   0       15.64       19.49      4.56 o 
  -4   1   0       13.96       13.81      3.83 o 
  -3   1   0     2120.01     2099.15     36.65 o 
  -2   1   0     7804.63     7121.71     82.11 o 
  -1   1   0       87.95       94.34      7.35 o 
   1   1   0       56.81       50.01      2.94 o 
   2   1   0      169.99      182.14      7.76 o 
   3   1   0       12.75       14.71      3.60 o 
   4   1   0      598.12      549.00     27.55 o 
   5   1   0      220.84      228.78     14.56 o 
   6   1   0       30.27       30.50      4.67 o 
   7   1   0       54.58       50.02      7.70 o 
   8   1   0        0.15        1.30      2.11 o 
   9   1   0       25.24       27.81     10.15 o 
  10   1   0       19.60       16.79      5.81 o 
  11   1   0        3.80       14.21      8.88 o 
 -11   2   0        0.74       13.82     11.11 o 
 -10   2   0        1.04        1.01      5.93 o 
  -9   2   0        6.82        4.79      4.04 o 
  -8   2   0        3.15        1.87      2.18 o 
  -7   2   0        4.62       -6.08      4.05 o 
  -6   2   0        1.29        7.38      5.68 o 
  -5   2   0       30.57       30.55      5.75 o 
  -4   2   0       33.52       33.22      5.50 o 
  -3   2   0       40.36       28.32      3.05 o 
  -2   2   0        3.48        2.57      0.88 o 
  -1   2   0    31012.06    27966.28    367.75 o 
   0   2   0     6782.89     6247.47     54.78 o 
   1   2   0    15805.71    13664.52    147.09 o 
   2   2   0    12445.79    12456.42     99.93 o 
   3   2   0     1798.81     1680.70     23.65 o 
   4   2   0      513.65      488.82     18.29 o 
   5   2   0      128.38      110.47      9.81 o 
   6   2   0       11.30        3.36      2.57 o 
   7   2   0      130.14      138.08     15.88 o 
   8   2   0        2.25        4.89      3.57 o 
   9   2   0       44.78       52.71     10.61 o 
  10   2   0        0.40       -5.39      3.59 o 
  11   2   0        0.00        0.45      4.80 o 
 -10   3   0        0.05       11.61      8.02 o 
  -9   3   0        0.16       -1.42      3.87 o 
  -8   3   0       32.00       32.73      5.55 o 
  -7   3   0       82.98       70.97      7.12 o 
  -6   3   0       13.52       25.45      9.25 o 
  -5   3   0       88.88       79.71      5.77 o 
  -4   3   0     1224.59     1260.82     20.82 o 
  -3   3   0     1397.91     1420.82     32.94 o 
  -2   3   0      224.35      221.93      6.81 o 
  -1   3   0      176.55      147.97      6.03 o 
   0   3   0      415.85      438.68      9.72 o 
   1   3   0      252.03      230.99      6.82 o 
   2   3   0       45.13       44.73      3.17 o 
   3   3   0      312.18      309.61      9.91 o 
   4   3   0      390.70      422.62     13.71 o 
   5   3   0      570.29      582.09     22.61 o 
   6   3   0      151.84      154.08     12.76 o 
   7   3   0        2.44        3.63      2.65 o 
   8   3   0       76.33       83.04     11.62 o 
   9   3   0       77.49       88.47     12.88 o 
  10   3   0        3.82        6.29      4.47 o 
  11   3   0        7.80        2.95      2.15 o 
 -10   4   0        4.78        0.17      4.77 o 
  -9   4   0        5.78       -0.49      7.13 o 
  -8   4   0        8.70       33.08     13.23 o 
  -7   4   0       86.74       84.20      6.88 o 
  -6   4   0       74.68       67.32      5.93 o 
  -5   4   0        1.80        0.61      0.81 o 
  -4   4   0       10.34       16.52      3.99 o 
  -3   4   0       78.54       68.29      4.31 o 
  -2   4   0      640.81      765.14     14.01 o 
  -1   4   0      137.96      147.64      6.42 o 
   0   4   0     1573.79     1609.65     21.45 o 
   1   4   0     8201.78     8132.38     39.19 o 
   2   4   0      583.18      555.57      9.91 o 
   3   4   0      940.16      878.27     22.89 o 
   4   4   0      176.33      185.40      8.84 o 
   5   4   0       29.65       36.49      5.52 o 
   6   4   0       81.07       97.34     10.21 o 
   7   4   0       55.63       50.02      9.24 o 
   8   4   0      151.12      150.85     22.28 o 
   9   4   0        0.23       -3.51      3.20 o 
  10   4   0        8.79        4.88      5.57 o 
  11   4   0        0.21        8.54      8.44 o 
  -9   5   0        4.98       -4.92      6.60 o 
  -8   5   0        3.68        6.98      5.92 o 
  -7   5   0        0.91       -9.60      7.37 o 
  -6   5   0       15.10       16.17      2.76 o 
  -5   5   0       12.83       15.54      4.07 o 
  -4   5   0       41.68       41.55      4.48 o 
  -3   5   0       50.30       45.17      3.74 o 
  -2   5   0        6.95       11.57      2.93 o 
  -1   5   0      982.44      934.90     18.10 o 
   0   5   0     3684.01     3659.82     36.32 o 
   1   5   0       42.72       40.10      3.14 o 
   2   5   0      321.78      349.89     10.79 o 
   3   5   0       29.65       21.95      2.27 o 
   4   5   0       28.25       30.73      3.44 o 
   5   5   0      162.14      146.06     17.17 o 
   6   5   0      203.95      178.99     13.63 o 
   7   5   0       12.49       15.69      4.43 o 
   8   5   0       18.93       13.96     13.70 o 
   9   5   0        3.82        3.28      2.86 o 
  10   5   0        0.00        1.49      3.25 o 
  11   5   0       19.87        9.68      4.07 o 
  -9   6   0        0.47       26.13     14.49 o 
  -8   6   0        3.88       27.50     12.84 o 
  -7   6   0        0.70       14.65      7.82 o 
  -6   6   0        0.17        8.29      6.10 o 
  -5   6   0       52.55       59.73     12.72 o 
  -4   6   0      122.88      110.23      6.56 o 
  -3   6   0       16.63       74.28      8.37 o 
  -2   6   0       23.44       26.09      3.35 o 
  -1   6   0      502.73      605.05     16.10 o 
   0   6   0      633.94      676.11     17.20 o 
   1   6   0      264.62      244.44      9.09 o 
   2   6   0      833.82      813.56     17.89 o 
   3   6   0     1028.42     1096.97     28.30 o 
   4   6   0       11.05       11.92      1.91 o 
   5   6   0        1.23        0.35      1.37 o 
   6   6   0      182.41      171.80     13.09 o 
   7   6   0        6.30        2.64      2.21 o 
   8   6   0       31.45       35.74     11.71 o 
   9   6   0       11.03       28.73     11.02 o 
  10   6   0       10.86       14.95      6.22 o 
  -8   7   0        0.12       -0.82      5.00 o 
  -7   7   0        0.01       -2.40      5.35 o 
  -6   7   0        0.44        8.42      9.03 o 
  -5   7   0        0.18        0.52      4.89 o 
  -4   7   0        1.01        1.72      2.29 o 
  -3   7   0        4.96        2.17      2.02 o 
  -2   7   0      345.43      320.23     12.52 o 
  -1   7   0      576.31      583.36     17.16 o 
   0   7   0        0.52       11.54      7.26 o 
   1   7   0        0.04       -0.90      1.16 o 
   2   7   0      217.48      227.89     10.17 o 
   3   7   0       12.85       18.06      4.47 o 
   4   7   0       12.32       11.57      2.19 o 
   5   7   0        7.91        6.77      1.79 o 
   6   7   0        1.94       -0.41      1.13 o 
   7   7   0        1.18       11.77      6.26 o 
   8   7   0       20.18       35.10     12.36 o 
   9   7   0        0.84        5.38      5.95 o 
  10   7   0       18.22       22.62      7.28 o 
  -8   8   0        0.01       10.04      8.66 o 
  -7   8   0        0.86       11.06      6.68 o 
  -6   8   0       13.49       14.37      9.64 o 
  -5   8   0       86.80       75.74     17.27 o 
  -4   8   0        1.59       18.21      4.36 o 
  -3   8   0       50.17       50.85      7.26 o 
  -2   8   0        1.22        3.85      2.51 o 
  -1   8   0       85.39      101.19     10.63 o 
   0   8   0       20.73       22.82      4.24 o 
   1   8   0       18.50       20.02      3.01 o 
   2   8   0      279.80      290.38     12.31 o 
   3   8   0       27.75       26.16      3.46 o 
   4   8   0      129.39      167.67      9.46 o 
   5   8   0       77.90       59.41     14.96 o 
   6   8   0       16.43       21.18     10.03 o 
   7   8   0       46.43       59.88     15.91 o 
   8   8   0       56.58       69.90     19.24 o 
   9   8   0        1.11        0.81      4.78 o 
  -7   9   0        0.93       -0.70      5.22 o 
  -6   9   0        1.66       -3.88      4.88 o 
  -5   9   0       24.34       25.92     10.41 o 
  -4   9   0       10.64        9.27      3.31 o 
  -3   9   0        3.54        6.65      3.10 o 
  -2   9   0      142.02      163.54     14.17 o 
  -1   9   0      188.44      208.47     26.08 o 
   0   9   0      141.42      157.26     14.48 o 
   1   9   0       38.97       38.54      6.23 o 
   2   9   0       11.14        7.47      2.28 o 
   3   9   0       12.81       11.11      2.64 o 
   4   9   0        0.74       -3.48      5.39 o 
   5   9   0        5.04       -0.02      2.10 o 
   6   9   0        0.14       15.09      9.76 o 
   7   9   0       11.91       20.43     10.71 o 
   8   9   0       26.13       40.18     14.28 o 
  -6  10   0        0.51       -0.77      4.52 o 
  -5  10   0        0.19       -6.68      6.15 o 
  -4  10   0        0.72       17.59      9.70 o 
  -3  10   0      139.63      171.37     15.06 o 
  -2  10   0       58.22       67.30      9.66 o 
  -1  10   0       42.61       43.28      7.74 o 
   0  10   0       30.70       40.17      7.72 o 
   1  10   0       17.53       15.62      3.32 o 
   2  10   0        0.29        0.50      1.33 o 
   3  10   0       82.87      100.32     19.46 o 
   4  10   0      107.12      105.92     20.86 o 
   5  10   0        1.19        3.46      4.93 o 
   6  10   0        0.49        2.31      5.27 o 
   7  10   0        4.07       -4.80      4.80 o 
  -5  11   0        2.52        9.73      9.64 o 
  -4  11   0        1.05        3.99      5.24 o 
  -3  11   0        1.62       11.06      7.10 o 
  -2  11   0        0.01       -4.81      3.21 o 
  -1  11   0        0.04       -5.37      3.79 o 
   0  11   0       17.68       16.73      5.52 o 
   1  11   0       55.87       89.43     17.74 o 
   2  11   0       22.50       25.41      9.18 o 
   3  11   0       10.95        5.51      5.02 o 
   4  11   0        3.36       -3.81      6.97 o 
   5  11   0        8.68        0.24      2.33 o 
   6  11   0        1.54        8.51      7.02 o 
  -4  12   0        8.08       18.72     10.32 o 
  -3  12   0        4.45        5.87      4.93 o 
  -2  12   0        4.47        2.11      3.22 o 
  -1  12   0        0.09       -1.87      3.86 o 
   0  12   0        2.35        9.20      4.62 o 
   1  12   0        0.14        8.91      7.51 o 
   2  12   0        0.42        5.65      5.12 o 
   3  12   0       30.57       33.05     12.40 o 
   4  12   0        4.84        5.11      4.02 o 
   5  12   0        8.67       12.53      7.69 o 
  -1  13   0        5.44        4.37      4.75 o 
   0  13   0       13.92       15.92      7.29 o 
   1  13   0       21.17       23.81     10.35 o 
   2  13   0       16.82       22.62     10.65 o 
   3  13   0        0.00      -10.77      7.45 o 
  -2 -13   1        0.28       -2.97      6.80 o 
  -1 -13   1        8.35        0.11      2.14 o 
   0 -13   1        1.58      -12.14      8.09 o 
  -4 -12   1       84.18       99.80     22.29 o 
  -3 -12   1        4.79       14.58      8.66 o 
  -2 -12   1        7.09        7.41      5.49 o 
  -1 -12   1        8.36       13.68      7.15 o 
   0 -12   1       10.53       19.02      7.97 o 
   1 -12   1       21.77       14.90      4.57 o 
   2 -12   1        0.29        2.31      4.11 o 
   3 -12   1        0.15        1.99      3.71 o 
  -6 -11   1       45.84       53.57     16.91 o 
  -5 -11   1       13.37       18.14      8.81 o 
  -4 -11   1       11.87       14.47      8.92 o 
  -3 -11   1       29.67       18.11      9.96 o 
  -2 -11   1        0.33       -2.29      4.89 o 
  -1 -11   1        8.96       24.03      9.75 o 
   0 -11   1        0.10        0.79      3.93 o 
   1 -11   1        3.94        0.49      3.15 o 
   2 -11   1       28.76       30.69      7.18 o 
   3 -11   1        1.58        4.91      5.89 o 
   4 -11   1       13.31       37.91     13.37 o 
   5 -11   1       13.38       14.28      8.47 o 
  -7 -10   1        3.16        7.45      8.43 o 
  -6 -10   1        0.89       -1.22      3.81 o 
  -5 -10   1       11.67       20.25     10.18 o 
  -4 -10   1        0.03        1.27      3.43 o 
  -3 -10   1       12.96       15.16      7.89 o 
  -2 -10   1       36.13       34.21     12.11 o 
  -1 -10   1        1.03        2.44      2.59 o 
   0 -10   1       30.12       23.21      4.08 o 
   1 -10   1        0.98        1.63      3.55 o 
   2 -10   1        7.15        4.08      2.76 o 
   3 -10   1       15.18       11.72      4.30 o 
   4 -10   1        8.71       18.90      9.66 o 
   5 -10   1        8.01       19.36      7.40 o 
   6 -10   1        1.00       -3.83      7.43 o 
  -8  -9   1       23.53       29.82     13.28 o 
  -7  -9   1      153.10      227.97     32.48 o 
  -6  -9   1       35.92       53.10     15.55 o 
  -5  -9   1       25.92       15.74      7.54 o 
  -4  -9   1       82.20       78.86     17.76 o 
  -3  -9   1        9.56        4.90      5.05 o 
  -2  -9   1       59.41       59.94      3.99 o 
  -1  -9   1        1.52        0.43      1.44 o 
   0  -9   1      110.06       93.70      6.74 o 
   1  -9   1        0.75       -0.81      1.84 o 
   2  -9   1       25.03       18.05      4.23 o 
   3  -9   1       25.10       22.52      4.24 o 
   4  -9   1       20.89       27.20      5.73 o 
   5  -9   1        4.76       -6.44      6.60 o 
   6  -9   1        0.12       -4.71      5.52 o 
   7  -9   1        0.00        1.74      3.06 o 
  -9  -8   1       19.99       20.83     10.31 o 
  -8  -8   1        0.30       -5.88      7.15 o 
  -7  -8   1        0.56       -5.21      6.12 o 
  -6  -8   1        3.06        1.06      3.74 o 
  -5  -8   1        0.00        0.12      3.82 o 
  -4  -8   1        4.72       14.00      7.41 o 
  -3  -8   1      142.51      129.47     20.24 o 
  -2  -8   1      123.64      121.27      7.45 o 
  -1  -8   1        1.49        0.61      1.59 o 
   0  -8   1       23.12       20.80      4.07 o 
   1  -8   1       38.35       36.01      5.16 o 
   2  -8   1      281.47      250.69     11.82 o 
   3  -8   1       44.98       58.06      6.39 o 
   4  -8   1        7.25        7.15      2.35 o 
   5  -8   1       22.11       22.66     10.44 o 
   6  -8   1        5.06        8.60      8.95 o 
   7  -8   1        0.05        8.83      8.58 o 
   8  -8   1        1.36       18.04     12.12 o 
 -10  -7   1        0.03      -11.59      8.00 o 
  -9  -7   1        3.42        2.02      5.21 o 
  -8  -7   1       52.69       76.99     18.38 o 
  -7  -7   1       11.62       21.61      9.52 o 
  -6  -7   1        7.88       10.77      2.77 o 
  -5  -7   1      367.86      359.81     12.94 o 
  -4  -7   1     1055.21      999.66     36.20 o 
  -3  -7   1      164.82      174.57     22.81 o 
  -2  -7   1     1095.74     1156.38     19.69 o 
  -1  -7   1       27.42       21.46      4.69 o 
   0  -7   1      612.00      603.13     18.31 o 
   1  -7   1       99.64       86.56      6.91 o 
   2  -7   1      232.37      274.04     13.22 o 
   3  -7   1       22.56       22.67      4.40 o 
   4  -7   1       11.38        9.96      3.35 o 
   5  -7   1        0.40       -1.64      4.20 o 
   6  -7   1       14.59       31.31     11.40 o 
   7  -7   1       32.63       75.06     18.80 o 
   8  -7   1        2.42       10.24      7.90 o 
 -10  -6   1       32.98       36.54      8.55 o 
  -9  -6   1        0.50       -1.43      4.88 o 
  -8  -6   1        3.31       -1.39      4.71 o 
  -7  -6   1       19.48       17.03      5.33 o 
  -6  -6   1       27.34       32.29     10.87 o 
  -5  -6   1       25.53       28.22      6.21 o 
  -4  -6   1        0.00       -1.45      2.48 o 
  -3  -6   1       59.93       54.83      8.52 o 
  -2  -6   1        0.10       -0.15      0.48 o 
  -1  -6   1      137.74      132.69      6.08 o 
   0  -6   1      195.03      200.07      9.71 o 
   1  -6   1      806.91      806.91     19.25 o 
   2  -6   1      235.73      235.29     10.21 o 
   3  -6   1      106.27       99.10      5.97 o 
   4  -6   1        1.96        3.22      1.83 o 
   5  -6   1        1.68        5.20      4.96 o 
   6  -6   1       18.95       14.81      4.45 o 
   7  -6   1        2.40        5.17      7.56 o 
   8  -6   1        0.10       -6.78      6.41 o 
   9  -6   1        3.54        5.08      7.83 o 
 -10  -5   1        2.45       -2.19      3.75 o 
  -9  -5   1       30.90        7.99      7.72 o 
  -8  -5   1       16.36       20.30      7.86 o 
  -7  -5   1       33.32       41.22     10.62 o 
  -6  -5   1      435.39      410.16     20.35 o 
  -5  -5   1      263.76      275.72     14.74 o 
  -4  -5   1      306.79      362.37     16.52 o 
  -3  -5   1      303.45      273.95      6.85 o 
  -2  -5   1     3982.41     4185.54     89.61 o 
  -1  -5   1     1808.08     1664.11     19.31 o 
   0  -5   1     3291.11     3276.78     35.90 o 
   1  -5   1      227.01      258.99      9.95 o 
   2  -5   1        5.43        5.16      2.67 o 
   3  -5   1       43.73       47.86      3.85 o 
   4  -5   1        0.03        1.41      0.94 o 
   5  -5   1        8.74       19.19      3.74 o 
   6  -5   1       47.16       39.47      5.32 o 
   7  -5   1        1.73       -6.92      7.09 o 
   8  -5   1        1.53        7.46      5.07 o 
   9  -5   1        5.62        2.33      5.28 o 
 -11  -4   1        0.04        5.18      4.10 o 
 -10  -4   1        0.00       -2.72      2.67 o 
  -9  -4   1       33.77       25.62      7.40 o 
  -8  -4   1      167.07      163.93     39.15 o 
  -7  -4   1       39.06       36.68      6.78 o 
  -6  -4   1       68.86       64.18      8.12 o 
  -5  -4   1       60.23       64.23      7.32 o 
  -4  -4   1        0.50       -0.12      1.58 o 
  -3  -4   1      377.54      384.82     12.77 o 
  -2  -4   1      166.33      152.16      5.56 o 
  -1  -4   1      297.97      308.04      7.74 o 
   0  -4   1       77.95       78.35      4.94 o 
   1  -4   1        9.99        9.51      1.77 o 
   2  -4   1       35.78       36.43      3.63 o 
   3  -4   1      608.75      550.74     12.67 o 
   4  -4   1      176.92      167.81      9.00 o 
   5  -4   1      389.73      398.50     14.30 o 
   6  -4   1        0.06        0.65      1.36 o 
   7  -4   1        8.41        7.75      8.81 o 
   8  -4   1       19.09       43.31     14.41 o 
   9  -4   1        1.39       -0.63      6.89 o 
  10  -4   1        0.90        1.06      4.51 o 
 -11  -3   1        6.53        8.01      9.35 o 
 -10  -3   1        1.07       -0.77      4.29 o 
  -9  -3   1        8.97        9.78      8.18 o 
  -8  -3   1      147.29      175.67     17.08 o 
  -7  -3   1      126.71      132.48     12.88 o 
  -6  -3   1      454.00      474.53     22.32 o 
  -5  -3   1      185.60      182.64     12.69 o 
  -4  -3   1       70.16      102.39      8.38 o 
  -3  -3   1     1005.82     1039.99     22.30 o 
  -2  -3   1     3990.39     4003.60     24.06 o 
  -1  -3   1    14403.28    13982.43    130.70 o 
   0  -3   1     3650.24     3492.60     52.85 o 
   1  -3   1       10.65        3.46      1.15 o 
   2  -3   1      328.44      338.28      9.66 o 
   3  -3   1       69.58       91.64      5.91 o 
   4  -3   1       47.99       41.24      4.17 o 
   5  -3   1        0.90        0.20      1.04 o 
   6  -3   1       97.05       95.56      8.35 o 
   7  -3   1       28.16       21.33      9.36 o 
   8  -3   1       46.89       41.30     14.24 o 
   9  -3   1        0.83       14.76      8.97 o 
  10  -3   1        5.67       -3.64      6.09 o 
 -11  -2   1        4.49        1.79      7.50 o 
 -10  -2   1        3.84        1.81      4.72 o 
  -9  -2   1       11.80       19.01      5.43 o 
  -8  -2   1      154.47      182.25     16.81 o 
  -7  -2   1       82.16       74.05      7.95 o 
  -6  -2   1        0.88       -1.40      1.96 o 
  -5  -2   1       14.67       26.61      4.68 o 
  -4  -2   1      349.29      341.43     22.70 o 
  -3  -2   1      241.04      239.61     11.10 o 
  -2  -2   1       51.51       49.84      5.27 o 
  -1  -2   1      429.99      394.96     18.45 o 
   0  -2   1      356.91      353.80     10.87 o 
   1  -2   1     1140.31     1075.95     14.78 o 
   2  -2   1       83.15       89.58      4.00 o 
   3  -2   1      179.89      175.36      7.62 o 
   4  -2   1     2412.74     2420.44     34.64 o 
   5  -2   1      203.29      207.60     10.17 o 
   6  -2   1       36.78       44.39      8.03 o 
   7  -2   1        0.10       -5.14      6.11 o 
   8  -2   1        8.46        0.47      6.01 o 
   9  -2   1        0.46       -2.22      1.85 o 
  10  -2   1        0.39        8.19      7.69 o 
  11  -2   1        0.10        3.15      5.22 o 
 -11  -1   1        0.23       14.13     11.15 o 
 -10  -1   1        8.53       10.73      9.03 o 
  -9  -1   1        1.07        3.64      3.21 o 
  -8  -1   1       12.44       13.65      5.95 o 
  -7  -1   1       10.27       11.26      3.87 o 
  -6  -1   1      112.33      113.76      9.12 o 
  -5  -1   1       44.30       52.62      6.57 o 
  -4  -1   1      128.28       99.96      8.83 o 
  -3  -1   1     2185.03     2167.80     33.20 o 
  -2  -1   1     2272.22     2059.83     26.56 o 
  -1  -1   1    11400.76    10601.01     78.69 o 
   0  -1   1      126.35      166.75      5.80 o 
   1  -1   1    10304.69     9625.69     82.79 o 
   2  -1   1     8728.82     8257.73     43.36 o 
   3  -1   1      686.17      640.34     20.49 o 
   4  -1   1      127.64      155.37     11.42 o 
   5  -1   1        0.25        1.37      2.09 o 
   6  -1   1      122.63      127.78     12.88 o 
   7  -1   1       53.75       32.00     10.19 o 
   8  -1   1       69.10       75.57     15.90 o 
   9  -1   1        4.13        4.29      7.72 o 
  10  -1   1        7.59       -4.15      7.04 o 
  11  -1   1        5.97        2.69      5.25 o 
 -11   0   1        4.78        0.25      8.10 o 
 -10   0   1        1.01        5.09      4.28 o 
  -9   0   1       74.67       88.73     11.53 o 
  -8   0   1       39.56       26.55      5.97 o 
  -7   0   1       12.44        4.42      5.12 o 
  -6   0   1       39.35       46.61      5.73 o 
  -5   0   1      101.95      106.97      7.87 o 
  -4   0   1      462.90      407.56     14.95 o 
  -3   0   1      347.43      337.48     16.35 o 
  -2   0   1      555.62      595.29     17.91 o 
  -1   0   1        4.20        1.97      0.80 o 
   1   0   1        5.28        4.85      0.98 o 
   2   0   1     5172.81     4869.58     68.18 o 
   3   0   1     1348.64     1367.43     33.91 o 
   4   0   1       76.09       76.40      7.69 o 
   5   0   1       89.60       70.25      8.24 o 
   6   0   1      184.85      173.73     14.48 o 
   7   0   1       20.25       21.92      8.72 o 
   8   0   1       38.82       48.17     13.64 o 
   9   0   1        1.08       -2.34      4.80 o 
  10   0   1        0.92       -1.79      4.69 o 
  11   0   1        1.64       -2.89      5.44 o 
 -11   1   1        2.76       -7.79      8.84 o 
 -10   1   1        4.64       -8.69      6.73 o 
  -9   1   1        1.41        0.68      2.92 o 
  -8   1   1        7.49       13.41      5.49 o 
  -7   1   1      157.77      181.45     18.78 o 
  -6   1   1        6.10        4.71      3.40 o 
  -5   1   1       66.54       74.39      6.22 o 
  -4   1   1      831.64      922.51     40.87 o 
  -3   1   1       81.09      102.27     11.97 o 
  -2   1   1      432.76      433.78     20.86 o 
  -1   1   1     1672.13     1468.56     29.41 o 
   1   1   1      218.01      213.91      9.04 o 
   2   1   1     6663.20     6540.04     68.55 o 
   3   1   1      443.91      429.61     12.35 o 
   4   1   1       57.22       54.77      5.14 o 
   5   1   1       24.14       28.83      5.26 o 
   6   1   1       46.37       55.05      7.91 o 
   7   1   1       26.51       43.71     11.19 o 
   8   1   1       67.52       60.52     10.22 o 
   9   1   1       52.70       53.88      9.43 o 
  10   1   1       36.60       30.70     11.43 o 
  11   1   1        0.01      -10.92      7.34 o 
 -10   2   1        1.99        2.70      5.78 o 
  -9   2   1        3.72        3.35      7.03 o 
  -8   2   1       36.98       41.36     14.48 o 
  -7   2   1      137.58      149.39     11.51 o 
  -6   2   1      325.36      337.21     16.01 o 
  -5   2   1      623.54      609.58     36.55 o 
  -4   2   1       95.54      116.52     14.86 o 
  -3   2   1     2536.28     2389.58     24.17 o 
  -2   2   1     6197.03     6004.16     83.00 o 
  -1   2   1     4440.47     4400.26     58.49 o 
   0   2   1      526.18      478.82      8.74 o 
   1   2   1       58.20       58.01      2.84 o 
   2   2   1      514.35      481.96     12.53 o 
   3   2   1      163.74      160.79      8.82 o 
   4   2   1        1.90        2.16      1.78 o 
   5   2   1      756.55      286.75    398.87 o 
   6   2   1      384.62      378.71     20.40 o 
   7   2   1      535.10      521.91     21.09 o 
   8   2   1       43.80       63.50      9.71 o 
   9   2   1       58.77       78.88     18.25 o 
  10   2   1       31.86       45.56      9.54 o 
  11   2   1        0.67        4.93      9.60 o 
 -10   3   1        0.84       -3.36      6.01 o 
  -9   3   1        1.33       -3.57      5.63 o 
  -8   3   1        1.56        0.78      1.67 o 
  -7   3   1      147.54      153.61      7.40 o 
  -6   3   1        3.03        2.39      0.94 o 
  -5   3   1      429.89      414.69     12.61 o 
  -4   3   1       15.07        8.88      2.32 o 
  -3   3   1       75.77       48.24      9.48 o 
  -2   3   1       32.13       27.51      1.96 o 
  -1   3   1      290.57      367.67      8.23 o 
   0   3   1      201.15      199.98      7.10 o 
   1   3   1    10380.07    10281.97     68.30 o 
   2   3   1     1013.26      946.12     17.38 o 
   3   3   1        9.63       10.16      2.20 o 
   4   3   1     2799.38     2726.31     41.39 o 
   5   3   1      164.68      169.48     11.83 o 
   6   3   1        6.10        6.85      2.69 o 
   7   3   1      145.58      145.83     11.32 o 
   8   3   1        8.83        3.56      2.33 o 
   9   3   1       41.01       46.32     10.29 o 
  10   3   1        0.15        6.66      9.26 o 
  11   3   1        0.26        2.05      3.10 o 
 -10   4   1        1.04       18.66     11.01 o 
  -9   4   1        0.04       11.48      6.74 o 
  -8   4   1       26.34       49.03     15.67 o 
  -7   4   1       29.47       36.37     12.73 o 
  -6   4   1       13.25       12.59      7.38 o 
  -5   4   1        3.88        9.03      6.34 o 
  -4   4   1      156.35      163.05     19.75 o 
  -3   4   1        3.51        8.64      1.74 o 
  -2   4   1      168.90      160.47      5.81 o 
  -1   4   1       30.73       32.50      2.88 o 
   0   4   1        1.25        3.03      1.33 o 
   1   4   1     1309.35     1309.38     17.18 o 
   2   4   1        4.13        6.81      1.15 o 
   3   4   1      114.09      118.49      6.49 o 
   4   4   1      511.03      530.97     15.49 o 
   5   4   1      177.90      187.64     10.39 o 
   6   4   1        0.28        0.33      2.11 o 
   7   4   1       96.71       85.95     10.62 o 
   8   4   1        4.65       -0.50      5.33 o 
   9   4   1        2.69        4.35      3.30 o 
  10   4   1        5.36        2.73      3.82 o 
  11   4   1        0.00        5.19     10.56 o 
  -9   5   1        7.25        8.22      8.14 o 
  -8   5   1       28.78       40.73     13.69 o 
  -7   5   1       16.70       17.90      9.37 o 
  -6   5   1      202.61      288.92     31.60 o 
  -5   5   1        3.74        5.00      5.28 o 
  -4   5   1       10.54        7.41      1.68 o 
  -3   5   1       65.64       82.35      4.48 o 
  -2   5   1        0.09        0.30      0.88 o 
  -1   5   1     1097.74     1193.17     23.37 o 
   0   5   1       18.45       27.89      3.73 o 
   1   5   1      160.32      152.31      6.62 o 
   2   5   1     1161.16     1198.63     23.42 o 
   3   5   1     5169.15     5014.40     37.77 o 
   4   5   1       88.67       79.24      5.99 o 
   5   5   1        2.18        2.64      2.12 o 
   6   5   1       80.04       89.64     24.38 o 
   7   5   1        0.18        3.89      2.71 o 
   8   5   1       27.37       26.61      6.37 o 
   9   5   1       12.84       10.06      5.26 o 
  10   5   1        0.67        0.36      6.37 o 
  11   5   1        2.23        0.34      6.87 o 
  -9   6   1        1.14       -1.48      3.50 o 
  -8   6   1        0.27       -3.21      5.86 o 
  -7   6   1        1.41       -5.72      5.92 o 
  -6   6   1       10.29        9.75      5.36 o 
  -5   6   1       21.43       33.35     12.68 o 
  -4   6   1      119.86       98.22     17.28 o 
  -3   6   1        7.80       11.42      2.40 o 
  -2   6   1      104.69      107.07      9.74 o 
  -1   6   1      161.69      148.05      9.11 o 
   0   6   1     1498.14     1548.86     29.05 o 
   1   6   1       16.43        8.61      2.90 o 
   2   6   1       53.57       46.05      4.50 o 
   3   6   1        1.15        0.84      0.85 o 
   4   6   1       11.89        9.02      1.62 o 
   5   6   1        6.26        3.81      2.12 o 
   6   6   1      382.17      352.07     23.30 o 
   7   6   1       76.19       71.74     13.16 o 
   8   6   1        0.39        4.81      5.24 o 
   9   6   1       15.74       27.18      7.47 o 
  10   6   1        0.00       -3.00      4.28 o 
  -8   7   1        1.75       28.08     13.99 o 
  -7   7   1        7.11       13.47      7.86 o 
  -6   7   1        1.90        4.69      7.64 o 
  -5   7   1       23.77       37.77     11.98 o 
  -4   7   1       84.53       89.50     14.70 o 
  -3   7   1       98.76       97.40      8.68 o 
  -2   7   1        2.92        4.33      2.21 o 
  -1   7   1        1.58        2.76      2.05 o 
   0   7   1      101.39      104.79      8.23 o 
   1   7   1       58.62       67.26      5.24 o 
   2   7   1      384.54      415.76     14.57 o 
   3   7   1      104.08      107.17      7.44 o 
   4   7   1      228.75      240.05      9.11 o 
   5   7   1      121.04      122.60      7.02 o 
   6   7   1       92.79       95.63      7.61 o 
   7   7   1       38.65       45.50     12.60 o 
   8   7   1       42.13       47.53     14.69 o 
   9   7   1        0.71        5.47      3.74 o 
  10   7   1        0.00       -6.06      5.14 o 
  -8   8   1        2.05        6.63     10.01 o 
  -7   8   1        3.93       19.67     12.79 o 
  -6   8   1        0.17       -6.14      6.01 o 
  -5   8   1        1.32        5.33      6.02 o 
  -4   8   1        2.59        2.54      1.71 o 
  -3   8   1        1.07       -0.42      2.11 o 
  -2   8   1        9.43        6.77      2.79 o 
  -1   8   1       90.74       94.84      8.64 o 
   0   8   1      260.54      289.21     15.86 o 
   1   8   1      413.02      405.75     14.03 o 
   2   8   1      115.84      106.60      7.93 o 
   3   8   1       19.85       18.70      3.83 o 
   4   8   1        5.93        2.52      2.18 o 
   5   8   1        1.53       -0.31      1.93 o 
   6   8   1        4.15        8.70      4.46 o 
   7   8   1        4.76       -1.71      5.09 o 
   8   8   1       64.27       79.32     19.46 o 
   9   8   1       15.45       11.79      7.26 o 
  -7   9   1        0.11        0.17      6.92 o 
  -6   9   1       15.02        2.53      5.54 o 
  -5   9   1        8.34        7.63      7.01 o 
  -4   9   1       44.13       47.49      6.55 o 
  -3   9   1        1.23       -1.93      2.07 o 
  -2   9   1        0.04        0.98      1.58 o 
  -1   9   1       38.61       44.81      7.42 o 
   0   9   1        6.42        4.77      2.09 o 
   1   9   1        8.84        6.40      1.76 o 
   2   9   1       15.80       15.65      3.63 o 
   3   9   1        9.86       12.85      3.41 o 
   4   9   1      234.21      264.17     14.25 o 
   5   9   1      157.64      168.51     11.48 o 
   6   9   1       26.82       45.85     14.01 o 
   7   9   1        9.57        9.54      5.71 o 
   8   9   1        1.63        6.58      7.38 o 
  -6  10   1        3.38        0.68      6.97 o 
  -5  10   1       10.40       17.53      7.46 o 
  -4  10   1       15.70       15.68      8.40 o 
  -3  10   1        3.28        6.01      2.65 o 
  -2  10   1        4.66        2.63      2.53 o 
  -1  10   1       48.87       55.76      8.66 o 
   0  10   1       42.33       51.92      8.63 o 
   1  10   1       44.63       51.51      6.18 o 
   2  10   1       40.62       46.20      6.62 o 
   3  10   1      104.09      100.63      9.17 o 
   4  10   1        0.04        9.22      6.78 o 
   5  10   1        2.01        1.02      3.14 o 
   6  10   1        0.34       -0.41      4.50 o 
   7  10   1        8.78       14.68      8.82 o 
  -5  11   1        4.02       -4.26      2.97 o 
  -4  11   1        0.82       26.71     11.20 o 
  -3  11   1       11.46       19.00      8.77 o 
  -2  11   1       30.86       34.34     14.86 o 
  -1  11   1        4.62        3.89      1.68 o 
   0  11   1        1.86       -0.62      3.77 o 
   1  11   1        1.64       -2.10      3.52 o 
   2  11   1        6.75        4.92      5.67 o 
   3  11   1       33.56       52.30     14.28 o 
   4  11   1       22.18       32.06     12.60 o 
   5  11   1       41.47       61.49     16.37 o 
   6  11   1       53.32       55.92     16.65 o 
  -4  12   1        3.57        5.87      2.84 o 
  -3  12   1        0.08        6.67      4.50 o 
  -2  12   1        6.39        8.17      4.31 o 
  -1  12   1        0.00       -2.39      6.70 o 
   0  12   1        5.72        5.78      7.48 o 
   1  12   1        8.72       11.71      6.70 o 
   2  12   1       32.97       45.97     14.06 o 
   3  12   1       44.55       53.60     15.19 o 
   4  12   1       12.38       16.37      8.89 o 
   5  12   1        0.87        5.15      5.37 o 
  -1  13   1        0.04       -5.68      7.44 o 
   0  13   1        0.72        0.86      3.97 o 
   1  13   1        3.95       -4.45      4.62 o 
   2  13   1        3.53        5.50      5.81 o 
   3  13   1        0.00       -8.18      6.59 o 
  -4 -12   2       19.31       14.08      7.73 o 
  -3 -12   2        7.07        8.11      7.75 o 
  -2 -12   2        6.47        9.76      7.27 o 
  -1 -12   2        0.70        1.71      3.07 o 
   0 -12   2        0.22       -3.69      4.93 o 
   1 -12   2        2.44        3.43      2.76 o 
   2 -12   2        3.99       -0.63      2.86 o 
   3 -12   2        0.65        7.63      5.70 o 
  -5 -11   2       15.28       25.16     10.87 o 
  -4 -11   2       69.13       91.84     20.97 o 
  -3 -11   2       30.08       47.57     13.87 o 
  -2 -11   2       10.63       11.64      6.63 o 
  -1 -11   2       19.96       29.23     10.65 o 
   0 -11   2        3.85        3.44      3.41 o 
   1 -11   2        8.53       15.38      4.99 o 
   2 -11   2        0.01        1.50      2.42 o 
   3 -11   2        6.12        1.01      2.75 o 
   4 -11   2        2.01        6.54      5.62 o 
   5 -11   2        2.29       12.21      9.78 o 
  -6 -10   2      286.51      375.52     42.99 o 
  -5 -10   2       91.11      120.33     23.46 o 
  -4 -10   2       71.84       50.62     14.92 o 
  -3 -10   2        0.18        1.87      5.29 o 
  -2 -10   2        0.79       -0.28      2.84 o 
  -1 -10   2       21.00       22.19      9.71 o 
   0 -10   2        2.01        0.73      1.32 o 
   1 -10   2       40.35       35.76     14.81 o 
   2 -10   2       27.60       32.98      7.26 o 
   3 -10   2        9.66       18.24      5.29 o 
   4 -10   2        4.43       16.33      8.46 o 
   5 -10   2       11.99       19.97     10.99 o 
   6 -10   2       18.76       15.55     10.81 o 
  -8  -9   2       18.71       33.47     14.32 o 
  -7  -9   2        0.10        7.47      7.37 o 
  -6  -9   2        2.27        1.20      5.28 o 
  -5  -9   2       26.38       11.22      6.64 o 
  -4  -9   2        8.97        3.26      4.58 o 
  -3  -9   2        2.12       -2.36      6.42 o 
  -2  -9   2        8.78       12.29      7.17 o 
  -1  -9   2       88.62       84.97      5.46 o 
   0  -9   2       73.53       75.37      5.82 o 
   1  -9   2       91.50       89.70     11.50 o 
   2  -9   2       58.71       53.45      6.71 o 
   3  -9   2       27.36       31.16      6.65 o 
   4  -9   2       21.23       32.67      6.61 o 
   5  -9   2        8.97        2.71      3.95 o 
   6  -9   2        1.41        4.35      5.39 o 
   7  -9   2        1.33        1.18      5.08 o 
  -9  -8   2        0.02        1.40      3.92 o 
  -8  -8   2        0.07        4.80      6.08 o 
  -7  -8   2      111.83      137.74     25.04 o 
  -6  -8   2       58.99       75.72     17.71 o 
  -5  -8   2       16.35       26.40     10.88 o 
  -4  -8   2      100.94       88.08     17.89 o 
  -3  -8   2      374.61      378.53     34.99 o 
  -2  -8   2        1.63       -3.37      4.12 o 
  -1  -8   2        0.38        2.59      0.91 o 
   0  -8   2        0.65        0.11      1.21 o 
   1  -8   2        3.39        3.46      2.15 o 
   2  -8   2       19.34       16.90      4.67 o 
   3  -8   2       30.49       27.55      4.20 o 
   4  -8   2        2.08        0.04      3.80 o 
   5  -8   2       16.98       25.73      9.54 o 
   6  -8   2        0.14        0.23      4.10 o 
   7  -8   2        0.00        8.80      6.96 o 
   8  -8   2        0.39       10.16     10.20 o 
  -9  -7   2       29.95       24.54     10.89 o 
  -8  -7   2       11.23        9.85      7.35 o 
  -7  -7   2        0.13       -3.13      4.21 o 
  -6  -7   2        0.83        3.42      2.15 o 
  -5  -7   2        1.32        7.21      7.08 o 
  -4  -7   2        9.64        7.15      5.99 o 
  -3  -7   2       98.64       87.27     15.93 o 
  -2  -7   2     1063.41     1097.14     50.95 o 
  -1  -7   2      240.52      237.98      9.90 o 
   0  -7   2       45.52       45.33      4.16 o 
   1  -7   2       95.51      100.87      7.05 o 
   2  -7   2       94.83       90.94      6.86 o 
   3  -7   2       51.28       58.21      5.45 o 
   4  -7   2       45.83       37.85      4.88 o 
   5  -7   2       25.61       17.19      4.36 o 
   6  -7   2        0.59       -7.15      6.63 o 
   7  -7   2        2.68      -10.33     10.31 o 
   8  -7   2        1.75       15.86      9.21 o 
 -10  -6   2        0.12       -3.98      4.99 o 
  -9  -6   2        8.62        5.14      4.72 o 
  -8  -6   2       42.07       62.29     15.64 o 
  -7  -6   2        5.79       15.98      8.09 o 
  -6  -6   2        6.98        9.77      2.81 o 
  -5  -6   2      327.11      345.58     13.34 o 
  -4  -6   2     1086.23     1001.64     35.67 o 
  -3  -6   2       33.70       23.31      5.18 o 
  -2  -6   2       20.51       17.11      3.78 o 
  -1  -6   2      101.73       96.13      4.17 o 
   0  -6   2      161.93      146.12      8.01 o 
   1  -6   2       10.93        5.06      1.50 o 
   2  -6   2       59.00       58.84      4.75 o 
   3  -6   2       19.04       23.51      3.23 o 
   4  -6   2        1.70        1.75      1.22 o 
   5  -6   2       24.68       26.18      5.17 o 
   6  -6   2        0.35       -0.01      1.26 o 
   7  -6   2       21.38       20.92      9.67 o 
   8  -6   2        6.82       15.31      9.74 o 
   9  -6   2        4.50        2.96      5.35 o 
 -10  -5   2        1.48       -1.71      7.90 o 
  -9  -5   2        0.83        4.90      4.88 o 
  -8  -5   2       29.94       43.22     12.15 o 
  -7  -5   2      222.38      209.81     15.70 o 
  -6  -5   2      320.05      311.74     17.27 o 
  -5  -5   2        2.39        3.85      1.72 o 
  -4  -5   2       51.64       52.53      4.83 o 
  -3  -5   2        0.01        1.34      2.63 o 
  -2  -5   2       13.13       17.32      4.22 o 
  -1  -5   2      125.96      118.14      4.18 o 
   0  -5   2      614.87      645.34     13.43 o 
   1  -5   2        5.30        6.51      1.57 o 
   2  -5   2      180.07      184.84      8.37 o 
   3  -5   2       59.58       60.33      4.91 o 
   4  -5   2        9.94        9.27      2.19 o 
   5  -5   2      295.01      286.11     15.81 o 
   6  -5   2      100.15       83.98      8.74 o 
   7  -5   2        3.81        3.89      5.31 o 
   8  -5   2        1.52       -0.76      4.52 o 
   9  -5   2       24.81       27.32     10.81 o 
  10  -5   2        1.21       32.18     15.15 o 
 -10  -4   2        1.35       -4.89      3.72 o 
  -9  -4   2       46.35       45.62      9.52 o 
  -8  -4   2        9.36        2.29      4.31 o 
  -7  -4   2      144.26      141.73     13.22 o 
  -6  -4   2      132.77      137.69     11.87 o 
  -5  -4   2      657.83      645.01     22.99 o 
  -4  -4   2     1476.51     1530.17     30.29 o 
  -3  -4   2      544.20      588.85     16.83 o 
  -2  -4   2      552.80      474.81     19.53 o 
  -1  -4   2     1502.91     1508.34     33.12 o 
   0  -4   2      836.73      837.76     14.59 o 
   1  -4   2        0.28       -0.38      1.18 o 
   2  -4   2      164.44      178.35      7.52 o 
   3  -4   2       41.65       44.92      3.98 o 
   4  -4   2       16.44        9.90      4.32 o 
   5  -4   2        9.85        7.66      2.19 o 
   6  -4   2        5.98        5.35      2.53 o 
   7  -4   2        1.01       -0.24      0.95 o 
   8  -4   2       23.98       18.94      9.90 o 
   9  -4   2       15.13       21.23     11.50 o 
  10  -4   2        0.12       -2.49      4.29 o 
 -11  -3   2        2.96        7.90      4.46 o 
 -10  -3   2        3.21        6.16      3.74 o 
  -9  -3   2       22.52       20.71      7.47 o 
  -8  -3   2       26.38       17.51      8.09 o 
  -7  -3   2      111.11      109.98     11.69 o 
  -6  -3   2       59.07       48.57      7.12 o 
  -5  -3   2        1.82        5.40      2.11 o 
  -4  -3   2       28.57       29.19      4.37 o 
  -3  -3   2       93.18       90.40      6.41 o 
  -2  -3   2       11.47        7.79      4.54 o 
  -1  -3   2      164.27      176.48     14.83 o 
   0  -3   2       44.08       47.30      3.09 o 
   1  -3   2      426.50      420.22     10.06 o 
   2  -3   2      263.30      275.82      8.52 o 
   3  -3   2      108.87      140.60      7.87 o 
   4  -3   2      194.56      175.52     12.89 o 
   5  -3   2      396.47      376.77     14.51 o 
   6  -3   2        0.06        0.69      6.67 o 
   7  -3   2       62.49       70.11      8.06 o 
   8  -3   2        9.70       18.92      9.10 o 
   9  -3   2        2.35        8.10      7.49 o 
  10  -3   2        0.44       -0.35      6.94 o 
 -11  -2   2       16.27       11.16      9.14 o 
 -10  -2   2       11.18       18.70     13.77 o 
  -9  -2   2       19.81       28.90      7.47 o 
  -8  -2   2       58.38       69.22     10.55 o 
  -7  -2   2      209.88      194.29     15.46 o 
  -6  -2   2       39.89       29.96      6.00 o 
  -5  -2   2      204.51      208.02     13.33 o 
  -4  -2   2       25.00       21.61      3.96 o 
  -3  -2   2       27.07       35.52      3.70 o 
  -2  -2   2     4189.58     4207.45     50.88 o 
  -1  -2   2    16977.28    16496.77    126.82 o 
   0  -2   2     2924.83     2847.64     18.22 o 
   1  -2   2     9326.43     9201.82     37.15 o 
   2  -2   2      651.32      686.95     12.20 o 
   3  -2   2        7.00        4.41      1.42 o 
   4  -2   2       20.09       21.21      3.20 o 
   5  -2   2        8.19        7.90      2.00 o 
   6  -2   2        1.75        0.30      1.83 o 
   7  -2   2        1.13        2.41      4.09 o 
   8  -2   2       49.47       40.69      6.74 o 
   9  -2   2        2.43        2.27      5.52 o 
  10  -2   2        0.01      -11.22     10.54 o 
  11  -2   2        1.39        0.56      4.73 o 
 -11  -1   2        6.64        6.35      4.66 o 
 -10  -1   2        0.03       -2.51      3.18 o 
  -9  -1   2        0.00       -2.20      2.64 o 
  -8  -1   2      171.40      185.86     16.65 o 
  -7  -1   2      327.92      336.77     21.02 o 
  -6  -1   2       45.33       41.91      5.52 o 
  -5  -1   2       21.81       22.54      5.53 o 
  -4  -1   2      118.71      100.65      8.31 o 
  -3  -1   2      141.16      135.36     12.30 o 
  -2  -1   2     1956.17     1812.21     28.68 o 
  -1  -1   2      455.09      450.30     17.62 o 
   0  -1   2      101.13      113.57      3.25 o 
   1  -1   2     2075.73     2005.90     19.89 o 
   2  -1   2     5091.79     4980.36     36.68 o 
   3  -1   2        3.23        7.34      2.31 o 
   4  -1   2     3876.16     4060.11     47.92 o 
   5  -1   2       24.99       19.82      4.68 o 
   6  -1   2      287.61      289.57     15.64 o 
   7  -1   2        4.32        0.24      3.50 o 
   8  -1   2        3.46        7.01      5.60 o 
   9  -1   2       20.65       15.21      7.78 o 
  10  -1   2        0.39       -0.14      8.75 o 
  11  -1   2        0.00       -6.54      9.36 o 
 -11   0   2        1.60       25.96     13.58 o 
 -10   0   2        0.35        5.09      3.48 o 
  -9   0   2        2.49        3.14      2.03 o 
  -8   0   2      193.77      218.66     17.04 o 
  -7   0   2        0.32       -1.14      2.13 o 
  -6   0   2       88.03       76.39      7.35 o 
  -5   0   2        0.01        1.58      1.54 o 
  -4   0   2       23.51       20.97      4.59 o 
  -3   0   2     1481.35     1508.32     35.52 o 
  -2   0   2     1709.31     1625.56     22.55 o 
  -1   0   2      479.15      454.85     13.82 o 
   0   0   2      606.03      613.12     10.40 o 
   1   0   2      541.79      508.48     23.14 o 
   2   0   2      666.41      695.18     13.20 o 
   3   0   2      642.17      614.57     15.30 o 
   4   0   2      122.92       98.72      7.16 o 
   5   0   2        2.61        0.27      1.29 o 
   6   0   2        4.17        2.92      3.41 o 
   7   0   2       85.10       75.32     14.56 o 
   8   0   2        9.22       10.70      5.35 o 
   9   0   2       16.60        6.84      6.41 o 
  10   0   2       20.63       24.48      7.93 o 
  11   0   2       14.32       16.81      9.42 o 
 -10   1   2        0.16        2.99      4.28 o 
  -9   1   2       16.17       18.84      5.45 o 
  -8   1   2        0.35        0.45      1.90 o 
  -7   1   2        4.01       11.64      6.96 o 
  -6   1   2        9.40        5.59      2.22 o 
  -5   1   2      254.57      287.57     14.32 o 
  -4   1   2     1368.45     1434.01     28.19 o 
  -3   1   2       63.99       61.11      4.81 o 
  -2   1   2      111.98      112.16      3.97 o 
  -1   1   2      996.50      955.74     25.17 o 
   0   1   2      664.50      613.54     16.86 o 
   1   1   2      163.54      157.06      9.19 o 
   2   1   2       10.19       10.20      2.40 o 
   3   1   2     1004.76      983.44     22.54 o 
   4   1   2     1002.09     1049.21     22.69 o 
   5   1   2        0.06        0.05      1.75 o 
   6   1   2      215.81      221.38     15.84 o 
   7   1   2      101.60       91.77     15.84 o 
   8   1   2      333.16      369.13     34.70 o 
   9   1   2        0.17        7.43      9.08 o 
  10   1   2        3.98       10.51      5.92 o 
  11   1   2        7.02        5.48      3.47 o 
 -10   2   2        1.17        4.85      5.77 o 
  -9   2   2       59.04       74.54     18.61 o 
  -8   2   2        0.01        2.57      4.32 o 
  -7   2   2      260.18      280.91     15.55 o 
  -6   2   2       26.84       25.82      6.46 o 
  -5   2   2       29.44       28.37      3.84 o 
  -4   2   2      480.19      542.08     24.61 o 
  -3   2   2      516.33      601.45     30.72 o 
  -2   2   2     2516.72     2435.61     53.94 o 
  -1   2   2      654.44      659.16     16.32 o 
   0   2   2      269.18      269.55      7.77 o 
   1   2   2      309.57      343.20     14.32 o 
   2   2   2     1280.81     1292.97     22.44 o 
   3   2   2      275.44      237.57     12.79 o 
   4   2   2       67.81       66.99      5.50 o 
   5   2   2       69.59       85.03      8.60 o 
   6   2   2       52.55       62.86      8.85 o 
   7   2   2       49.47       42.53      7.43 o 
   8   2   2       10.29       19.59      7.11 o 
   9   2   2      127.89      134.17     15.51 o 
  10   2   2       15.68       15.40      5.22 o 
  11   2   2        1.27        4.17      3.31 o 
 -10   3   2        1.60        5.78      9.05 o 
  -9   3   2       34.80       53.63     16.20 o 
  -8   3   2       11.51        9.94      2.38 o 
  -7   3   2       62.24       64.91      4.21 o 
  -6   3   2      228.39      220.68      9.79 o 
  -5   3   2     1094.95     1100.14     53.51 o 
  -4   3   2        3.16       -1.87      3.27 o 
  -3   3   2      457.74      461.21     28.56 o 
  -2   3   2       17.62       19.83      4.11 o 
  -1   3   2      352.02      351.03      9.06 o 
   0   3   2      201.33      168.74      7.76 o 
   1   3   2      466.51      471.79      8.29 o 
   2   3   2        8.60        5.92      1.64 o 
   3   3   2      307.63      300.19     12.52 o 
   4   3   2      538.75      517.49     18.70 o 
   5   3   2      381.87      172.81    218.72 o 
   6   3   2      275.48      248.63     16.16 o 
   7   3   2      359.67      343.59     20.77 o 
   8   3   2        9.38       14.87      5.59 o 
   9   3   2        6.36        9.93      4.44 o 
  10   3   2        1.01        6.14      3.72 o 
  11   3   2        0.19       -1.25      6.94 o 
 -10   4   2        4.62        5.66      7.57 o 
  -9   4   2        2.41       25.79     12.96 o 
  -8   4   2        1.78        8.72      6.76 o 
  -7   4   2      156.43      166.32     25.59 o 
  -6   4   2       93.74       69.19     15.85 o 
  -5   4   2       36.50       36.84     10.87 o 
  -4   4   2      225.41      229.28     16.85 o 
  -3   4   2      174.96      226.25     15.06 o 
  -2   4   2       18.21        5.44      3.03 o 
  -1   4   2      151.85      143.42      7.02 o 
   0   4   2     2173.95     2067.18     26.00 o 
   1   4   2      504.21      485.41     10.31 o 
   2   4   2      664.52      775.01     14.69 o 
   3   4   2     1554.30     1609.13     28.88 o 
   4   4   2     2843.14     2930.79     55.44 o 
   5   4   2      728.34      731.23     24.40 o 
   6   4   2        4.40        2.89      2.76 o 
   7   4   2       50.19       40.40      6.94 o 
   8   4   2        9.42        3.81      3.25 o 
   9   4   2        0.05        4.62      4.68 o 
  10   4   2        3.18       -2.66      3.82 o 
  11   4   2        2.02        3.84      3.11 o 
  -9   5   2        2.19        4.90      5.35 o 
  -8   5   2       32.84       32.59     12.91 o 
  -7   5   2        1.70       -0.92      4.17 o 
  -6   5   2       13.69       15.93      8.69 o 
  -5   5   2        5.72       11.23      7.33 o 
  -4   5   2        0.16       -0.24      2.88 o 
  -3   5   2      367.61      363.60     17.61 o 
  -2   5   2       18.36       26.76      3.24 o 
  -1   5   2        5.69       14.45      2.74 o 
   0   5   2       18.39       18.46      2.76 o 
   1   5   2      112.02      121.18      5.86 o 
   2   5   2      208.44      213.41      7.66 o 
   3   5   2        0.37        0.02      0.89 o 
   4   5   2       41.96       43.10      4.65 o 
   5   5   2        0.65        1.08      1.36 o 
   6   5   2       12.66       18.36      4.04 o 
   7   5   2      169.44      134.19     18.81 o 
   8   5   2      114.66      128.73     14.68 o 
   9   5   2       10.92       12.86      4.93 o 
  10   5   2        0.90        4.93      3.10 o 
  11   5   2        2.09        0.36      4.30 o 
  -9   6   2        0.29        2.30      8.34 o 
  -8   6   2       18.82       22.69     11.14 o 
  -7   6   2       51.12       56.08     16.53 o 
  -6   6   2       15.36       22.09      9.32 o 
  -5   6   2       71.37       75.77     16.73 o 
  -4   6   2       25.60       37.31     10.74 o 
  -3   6   2      207.18      192.93      8.83 o 
  -2   6   2       70.72       87.31      6.67 o 
  -1   6   2      212.95      225.66     10.93 o 
   0   6   2        1.76        2.35      1.63 o 
   1   6   2        1.88        5.46      1.72 o 
   2   6   2      335.65      356.36     12.95 o 
   3   6   2      239.73      232.28      8.85 o 
   4   6   2       12.50       11.13      2.03 o 
   5   6   2      126.04      113.09      8.27 o 
   6   6   2      101.17      104.11      8.59 o 
   7   6   2      109.66       93.03     11.08 o 
   8   6   2        6.49       -1.36      4.95 o 
   9   6   2        7.70        3.09      3.36 o 
  10   6   2        1.00        3.13      2.58 o 
  -8   7   2       15.63       10.52     10.49 o 
  -7   7   2       16.49       32.29     12.78 o 
  -6   7   2       16.79       31.25     12.53 o 
  -5   7   2        5.27       11.45      8.53 o 
  -4   7   2      111.26      117.16     19.69 o 
  -3   7   2      203.34      225.06     12.04 o 
  -2   7   2      121.88      142.52      9.34 o 
  -1   7   2       89.60       83.21      7.37 o 
   0   7   2      518.40      529.30     17.98 o 
   1   7   2       63.73       54.20      4.74 o 
   2   7   2      151.46      168.14      9.58 o 
   3   7   2        0.36       -0.94      1.03 o 
   4   7   2        2.44        0.98      1.03 o 
   5   7   2        1.03        0.91      1.58 o 
   6   7   2       23.24       12.45      4.15 o 
   7   7   2        0.59        1.14      2.16 o 
   8   7   2       15.32       22.54      9.98 o 
   9   7   2       46.66       49.81     14.85 o 
  10   7   2       42.34       53.26     11.01 o 
  -8   8   2        8.55        5.28      5.56 o 
  -7   8   2        1.10        0.35      5.04 o 
  -6   8   2        0.51       21.61     11.21 o 
  -5   8   2       43.58       53.49     15.18 o 
  -4   8   2       28.62       38.21      4.63 o 
  -3   8   2       48.19       45.00      5.99 o 
  -2   8   2       94.50      102.83      9.90 o 
  -1   8   2        1.38        4.40      2.43 o 
   0   8   2       31.89       42.50      4.65 o 
   1   8   2      128.12      117.06      9.11 o 
   2   8   2        5.14        8.83      2.80 o 
   3   8   2       11.56        9.64      2.45 o 
   4   8   2      147.91      144.39      9.65 o 
   5   8   2      173.94      178.75     12.31 o 
   6   8   2      141.33      169.15     13.43 o 
   7   8   2       20.75       31.91     11.96 o 
   8   8   2        0.01      -11.96      7.98 o 
   9   8   2        1.10       13.92      9.85 o 
  10   8   2        0.57      -10.67      7.63 o 
  -7   9   2       12.12       22.70     11.43 o 
  -6   9   2        0.72        1.61      5.10 o 
  -5   9   2        8.59        0.03      4.31 o 
  -4   9   2       22.48       30.43     11.79 o 
  -3   9   2       23.19       20.21      4.69 o 
  -2   9   2        1.57        1.17      4.99 o 
  -1   9   2       13.16       14.40      4.26 o 
   0   9   2       16.81       17.67      6.71 o 
   1   9   2      256.83      256.67     13.98 o 
   2   9   2      115.98       97.53      8.71 o 
   3   9   2       51.32       53.14      6.01 o 
   4   9   2       20.63       16.58      3.16 o 
   5   9   2        0.06       -0.49      1.86 o 
   6   9   2        0.13        0.69      1.96 o 
   7   9   2        7.87       15.13      8.50 o 
   8   9   2       14.41       -0.22      4.13 o 
   9   9   2       16.45        7.92      5.02 o 
  -6  10   2       11.71        5.54      3.92 o 
  -5  10   2        2.71       -2.63      5.62 o 
  -4  10   2        0.43        0.03      3.91 o 
  -3  10   2        1.79        1.27      1.58 o 
  -2  10   2        8.50       10.88      3.74 o 
  -1  10   2       19.00       10.65      5.77 o 
   0  10   2        4.94       -1.52      2.29 o 
   1  10   2        0.05        0.71      2.40 o 
   2  10   2       21.27        6.19     19.06 o 
   3  10   2        0.06       -0.71      1.82 o 
   4  10   2       50.10       45.25      6.57 o 
   5  10   2       47.70       61.20     15.73 o 
   6  10   2       33.81       42.37     13.34 o 
   7  10   2       62.46       43.78     12.64 o 
   8  10   2       31.01       46.11     15.11 o 
  -5  11   2        2.05       -1.17      6.91 o 
  -4  11   2        0.79       18.24      9.28 o 
  -3  11   2        0.43       -1.92      3.25 o 
  -2  11   2       13.49       11.97      4.27 o 
  -1  11   2       21.21       25.68      4.91 o 
   0  11   2       12.88       13.54      3.40 o 
   1  11   2       28.88       22.70      9.65 o 
   2  11   2        9.85       12.82      4.12 o 
   3  11   2       46.78       52.83     14.60 o 
   4  11   2       16.09       33.20     12.04 o 
   5  11   2       10.87        3.53      5.68 o 
   6  11   2        0.12        4.17      6.59 o 
   7  11   2        0.86        5.99      5.21 o 
  -4  12   2        0.09       -3.48      4.57 o 
  -3  12   2        3.17        3.98      6.28 o 
  -2  12   2        4.21        3.84      4.62 o 
  -1  12   2        2.09        2.37      1.57 o 
   0  12   2        5.20        3.62      3.00 o 
   1  12   2        0.00        0.07      3.80 o 
   2  12   2        2.20       -3.82      5.97 o 
   3  12   2        0.08        1.10      2.40 o 
   4  12   2        1.60       -6.37      8.08 o 
   5  12   2       19.67       19.32      9.50 o 
  -2  13   2        3.25        2.10      2.99 o 
  -1  13   2        0.08       -1.53      5.74 o 
   0  13   2        0.27       -5.08      3.39 o 
   1  13   2        6.36        8.70      6.79 o 
   2  13   2        9.49        6.48      6.32 o 
   3  13   2       47.11       43.60     14.79 o 
   4  13   2       25.03       15.65      8.03 o 
  -3 -12   3       18.96       10.49      8.12 o 
  -2 -12   3       46.36       64.62     16.89 o 
  -1 -12   3       25.24       17.47      9.23 o 
   0 -12   3        3.88        1.54      2.99 o 
   1 -12   3        2.89       -1.50      8.62 o 
   2 -12   3        0.26        3.31      4.91 o 
  -5 -11   3       96.00      120.33     24.73 o 
  -4 -11   3       11.86       26.59     12.53 o 
  -3 -11   3        2.45        0.34      2.72 o 
  -2 -11   3        0.06       -0.93      3.43 o 
  -1 -11   3        3.78        7.54      6.45 o 
   0 -11   3        0.11       -0.72      4.29 o 
   1 -11   3        6.19       -0.58      2.14 o 
   2 -11   3        9.51       10.01      9.77 o 
   3 -11   3        1.49        3.25      2.96 o 
   4 -11   3        3.25        4.97      5.54 o 
  -6 -10   3        1.82        7.26      6.65 o 
  -5 -10   3        1.14        5.24      6.27 o 
  -4 -10   3       12.74       17.44      9.90 o 
  -3 -10   3       95.09      108.28     21.35 o 
  -2 -10   3       37.54       26.11     10.59 o 
  -1 -10   3       14.99       13.30      7.49 o 
   0 -10   3        1.23        1.58      9.24 o 
   1 -10   3       24.83       10.43     10.27 o 
   2 -10   3        3.54        8.49      4.04 o 
   3 -10   3        0.22        0.47      5.34 o 
   4 -10   3        0.32       -0.36      3.23 o 
   5 -10   3        0.03       11.48      9.18 o 
  -7  -9   3        5.25       11.55      7.73 o 
  -6  -9   3       35.42       52.88     15.91 o 
  -5  -9   3       41.82       66.84     17.17 o 
  -4  -9   3      176.45      190.24     27.58 o 
  -3  -9   3       57.90       83.68     17.83 o 
  -2  -9   3       37.80       37.05     11.06 o 
  -1  -9   3        1.48        1.21      0.52 o 
   0  -9   3        0.00        6.57      1.45 o 
   1  -9   3        9.36        8.30      4.71 o 
   2  -9   3       19.00       24.71      4.66 o 
   3  -9   3       31.45       28.87      6.63 o 
   4  -9   3       20.69       28.53     11.92 o 
   5  -9   3        0.78        8.04      6.20 o 
   6  -9   3        1.35       -8.22      8.00 o 
   7  -9   3        1.43       12.38      7.78 o 
  -8  -8   3        9.46        6.91      5.21 o 
  -7  -8   3       24.52       49.21     15.15 o 
  -6  -8   3       15.74       23.83      9.33 o 
  -5  -8   3       25.23       42.58     13.51 o 
  -4  -8   3        0.58       -5.81      5.75 o 
  -3  -8   3       21.67       19.23      8.32 o 
  -2  -8   3        5.64        2.36      3.70 o 
  -1  -8   3      286.28      275.23      9.67 o 
   0  -8   3      902.38      907.16     23.63 o 
   1  -8   3      243.52      248.83     23.59 o 
   2  -8   3       14.41        9.63      2.38 o 
   3  -8   3       16.81       14.09      3.47 o 
   4  -8   3      104.46      103.23     10.95 o 
   5  -8   3        0.31       -4.07      2.99 o 
   6  -8   3        1.12       -2.85      3.91 o 
   7  -8   3        2.09       -6.66      9.14 o 
  -9  -7   3        4.44      -10.87      7.47 o 
  -8  -7   3        0.14       -9.78      6.88 o 
  -7  -7   3       25.12       44.06     13.52 o 
  -6  -7   3       29.39       22.45     10.02 o 
  -5  -7   3       48.35       43.33     12.26 o 
  -4  -7   3        0.99        6.51      4.41 o 
  -3  -7   3        0.11       -5.67      5.17 o 
  -2  -7   3      950.00     1018.92     53.43 o 
  -1  -7   3      368.86      394.96     10.65 o 
   0  -7   3        5.18       10.07      2.27 o 
   1  -7   3      178.25      154.70      8.91 o 
   2  -7   3        5.30        1.30      1.46 o 
   3  -7   3      110.04      112.35      8.02 o 
   4  -7   3        1.18        1.66      1.81 o 
   5  -7   3        0.00       -1.67      1.85 o 
   6  -7   3        7.17       11.76      7.15 o 
   7  -7   3        0.15       -3.69      3.20 o 
   8  -7   3        0.75       11.70     10.03 o 
 -10  -6   3        1.61        8.12      7.33 o 
  -9  -6   3        0.02       -4.41      6.92 o 
  -8  -6   3       15.80        9.87      5.34 o 
  -7  -6   3       12.80        6.07      4.34 o 
  -6  -6   3        3.99        4.64      1.53 o 
  -5  -6   3       91.54       90.34      7.32 o 
  -4  -6   3       68.54       62.19     13.89 o 
  -3  -6   3       26.42       22.92      5.52 o 
  -2  -6   3      284.93      298.15     15.50 o 
  -1  -6   3      217.98      220.91     12.96 o 
   0  -6   3      158.00      139.33      6.83 o 
   1  -6   3        5.44        3.69      1.57 o 
   2  -6   3      220.65      239.61      9.84 o 
   3  -6   3       12.03       10.17      2.37 o 
   4  -6   3        7.51        9.10      3.55 o 
   5  -6   3        4.55        2.28      2.31 o 
   6  -6   3       27.90       17.51      4.60 o 
   7  -6   3        0.99       -4.78      5.19 o 
   8  -6   3        8.47       33.53     14.61 o 
   9  -6   3        2.85        8.20      6.90 o 
 -10  -5   3        0.13        4.56      3.04 o 
  -9  -5   3        3.95       11.80      7.69 o 
  -8  -5   3        2.01        7.95      6.65 o 
  -7  -5   3      118.17      123.68     16.60 o 
  -6  -5   3       15.05       18.70      4.15 o 
  -5  -5   3       88.24       68.09      6.69 o 
  -4  -5   3      898.75      863.33     16.02 o 
  -3  -5   3     2874.13     3093.63     58.47 o 
  -2  -5   3      492.44      540.65     30.24 o 
  -1  -5   3      446.11      472.67     17.56 o 
   0  -5   3      726.93      716.47     20.21 o 
   1  -5   3       15.75       15.45      2.49 o 
   2  -5   3      486.38      516.17     14.65 o 
   3  -5   3        0.00       -0.73      1.29 o 
   4  -5   3       52.66       50.20      4.81 o 
   5  -5   3      170.15      164.08     12.67 o 
   6  -5   3        0.60        2.60      7.12 o 
   7  -5   3        0.76        9.04      6.97 o 
   8  -5   3        1.36        8.98      6.04 o 
   9  -5   3       12.78       22.08     13.06 o 
  10  -5   3        1.15        9.83      9.08 o 
 -10  -4   3       10.48       16.26      5.98 o 
  -9  -4   3        4.65        5.22      5.94 o 
  -8  -4   3       24.16       33.46     11.54 o 
  -7  -4   3       84.65       72.48     12.11 o 
  -6  -4   3      229.21      212.73     14.76 o 
  -5  -4   3      238.06      238.83     13.93 o 
  -4  -4   3       56.29       57.65      5.82 o 
  -3  -4   3       15.72       19.67      6.68 o 
  -2  -4   3       80.85       72.13      8.11 o 
  -1  -4   3      219.55      210.71     13.04 o 
   0  -4   3        2.25        3.17      0.92 o 
   1  -4   3     1224.89     1219.43     19.93 o 
   2  -4   3      819.45      862.53     17.45 o 
   3  -4   3        7.41        7.69      1.77 o 
   4  -4   3      107.14      100.82      7.90 o 
   5  -4   3      227.93      202.72     11.62 o 
   6  -4   3        4.45        6.21      4.55 o 
   7  -4   3       46.19       48.20      8.97 o 
   8  -4   3        1.13        0.39      4.25 o 
   9  -4   3       12.02       11.95     11.15 o 
  10  -4   3        6.52       18.76     10.22 o 
 -10  -3   3        0.44        1.44     10.21 o 
  -9  -3   3       82.39       83.26     12.75 o 
  -8  -3   3       16.34       12.53      6.62 o 
  -7  -3   3        6.37       12.59      4.07 o 
  -6  -3   3       14.03       14.54      5.58 o 
  -5  -3   3        0.06        1.20      1.28 o 
  -4  -3   3      568.26      594.89     19.79 o 
  -3  -3   3       44.13       55.88      5.84 o 
  -2  -3   3       12.60       12.13      4.03 o 
  -1  -3   3     1685.82     1732.69     48.42 o 
   0  -3   3     2277.18     2265.03     24.52 o 
   1  -3   3     2538.24     2341.03     25.20 o 
   2  -3   3      478.20      534.38     12.66 o 
   3  -3   3      496.67      582.55     13.94 o 
   4  -3   3       44.93       52.23      5.90 o 
   5  -3   3        1.16        1.27      2.01 o 
   6  -3   3      149.04      168.92     12.43 o 
   7  -3   3       74.37      101.47     12.62 o 
   8  -3   3       29.90       22.57      4.99 o 
   9  -3   3       12.31       16.56      8.38 o 
  10  -3   3        1.13        0.92      5.42 o 
 -10  -2   3       12.04       16.18      5.89 o 
  -9  -2   3        0.12        0.76      4.22 o 
  -8  -2   3        9.67        6.20      3.11 o 
  -7  -2   3       67.03       59.56      8.56 o 
  -6  -2   3      522.75      501.12     22.85 o 
  -5  -2   3      106.00       80.81      8.38 o 
  -4  -2   3       39.07       39.60      5.31 o 
  -3  -2   3      103.07      108.35      9.16 o 
  -2  -2   3        1.34        0.56      1.54 o 
  -1  -2   3        2.36       -1.08      2.48 o 
   0  -2   3     1153.11     1081.66     12.49 o 
   1  -2   3     2034.78     2052.57     18.82 o 
   2  -2   3      164.66      166.11      5.92 o 
   3  -2   3     3138.95     3066.43     32.18 o 
   4  -2   3        0.89        0.90      1.07 o 
   5  -2   3      183.60      204.20     11.08 o 
   6  -2   3      211.34      215.49     12.19 o 
   7  -2   3       48.25       45.90      7.01 o 
   8  -2   3       30.26       14.98      7.67 o 
   9  -2   3       10.99        2.68      7.25 o 
  10  -2   3        4.70        0.81      6.04 o 
  11  -2   3        0.00       12.00     10.41 o 
 -10  -1   3       27.00       40.01      8.56 o 
  -9  -1   3        0.48        7.01      3.39 o 
  -8  -1   3       12.27       25.93      6.27 o 
  -7  -1   3       24.50       10.22     11.40 o 
  -6  -1   3       50.05       43.39      8.45 o 
  -5  -1   3      417.10      429.06     19.09 o 
  -4  -1   3        0.01       -0.32      2.69 o 
  -3  -1   3      389.43      342.82     14.55 o 
  -2  -1   3     3292.68     3289.22    103.21 o 
  -1  -1   3      237.44      184.68      7.18 o 
   0  -1   3      653.95      617.53     10.12 o 
   1  -1   3      128.41      129.76      6.00 o 
   2  -1   3      380.52      365.93     10.73 o 
   3  -1   3      119.52      107.42      5.76 o 
   4  -1   3       39.11       28.63      4.20 o 
   5  -1   3      160.54      186.38     14.16 o 
   6  -1   3        4.05        4.52      1.98 o 
   7  -1   3       27.11       14.71      8.62 o 
   8  -1   3        0.68       -1.24      3.57 o 
   9  -1   3        2.56       -2.99      6.36 o 
  10  -1   3        0.05      -10.53      8.05 o 
  11  -1   3        0.53       -1.68      3.75 o 
 -10   0   3        4.84       14.14      4.72 o 
  -9   0   3        2.66        6.47      3.92 o 
  -8   0   3        5.75       11.01      4.40 o 
  -7   0   3        5.08        2.62      2.35 o 
  -6   0   3       89.43       70.27     10.17 o 
  -5   0   3      191.87      167.39     12.14 o 
  -4   0   3     1142.14     1192.64     36.86 o 
  -3   0   3      139.62      136.56      8.09 o 
  -2   0   3      120.55      100.11      7.35 o 
  -1   0   3      129.94      129.11      6.22 o 
   0   0   3       52.98       54.90      4.93 o 
   1   0   3        3.44        3.43      0.74 o 
   2   0   3     3854.99     3610.80     31.20 o 
   3   0   3       41.97       35.47      3.79 o 
   4   0   3      198.09      211.49     10.40 o 
   5   0   3      404.69      361.81     18.88 o 
   6   0   3        7.55       23.22      6.94 o 
   7   0   3        0.23       -2.05      5.57 o 
   8   0   3      228.77      252.32     28.52 o 
   9   0   3       10.79       17.33      8.14 o 
  10   0   3        0.09        9.16      7.20 o 
  11   0   3        0.00       -0.25      4.17 o 
 -10   1   3        2.02       -1.28      5.07 o 
  -9   1   3        5.81        4.08     12.47 o 
  -8   1   3      117.04      127.92     12.27 o 
  -7   1   3       44.12       43.16      6.73 o 
  -6   1   3       38.49       48.05      5.68 o 
  -5   1   3      614.06      617.17     21.33 o 
  -4   1   3      725.36      771.43     21.13 o 
  -3   1   3     1418.32     1477.80     25.74 o 
  -2   1   3     2310.42     2212.05     22.54 o 
  -1   1   3     9592.85     9033.62    109.65 o 
   0   1   3     3425.14     3336.30     45.96 o 
   1   1   3     1023.80      954.23     25.48 o 
   2   1   3      292.87      293.95      7.54 o 
   3   1   3      522.24      557.30     13.39 o 
   4   1   3      102.01      107.77      7.27 o 
   5   1   3       43.19       42.32      6.39 o 
   6   1   3       14.95       12.71      4.04 o 
   7   1   3        1.98       10.94      7.07 o 
   8   1   3       39.62       41.12     11.91 o 
   9   1   3        2.00       -7.06      7.82 o 
  10   1   3        5.45       10.48      7.40 o 
  11   1   3       15.85       41.82     74.30 o 
 -10   2   3        8.78       -0.31      7.33 o 
  -9   2   3        7.36        8.32      5.53 o 
  -8   2   3       76.08       76.59     12.25 o 
  -7   2   3        0.00        3.92      6.76 o 
  -6   2   3       32.03       31.62      4.70 o 
  -5   2   3       20.89       25.18      4.25 o 
  -4   2   3      559.08      517.69     13.84 o 
  -3   2   3     1859.68     1770.56     48.91 o 
  -2   2   3     1091.47     1096.05     37.42 o 
  -1   2   3      296.36      307.55     10.23 o 
   0   2   3        0.60        1.09      0.93 o 
   1   2   3       52.87       47.63      6.11 o 
   2   2   3      610.55      623.97     12.55 o 
   3   2   3       48.78       41.41      4.75 o 
   4   2   3      573.08      612.70     16.80 o 
   5   2   3       51.67       48.03      5.37 o 
   6   2   3       13.83       17.03      7.78 o 
   7   2   3       80.30       95.85     11.27 o 
   8   2   3       26.22       30.76      9.62 o 
   9   2   3        0.33        4.75      4.17 o 
  10   2   3       46.14       50.41     10.04 o 
  11   2   3        4.38       -1.04      2.73 o 
 -10   3   3        4.67        5.80      7.15 o 
  -9   3   3       23.44       38.71     13.28 o 
  -8   3   3        6.65       10.31      8.05 o 
  -7   3   3       19.01       14.65      1.69 o 
  -6   3   3        1.78        2.32      1.71 o 
  -5   3   3        1.71        7.04      6.22 o 
  -4   3   3     1198.50     1228.87     52.53 o 
  -3   3   3       61.28       59.83      7.66 o 
  -2   3   3       14.26       32.70      4.95 o 
  -1   3   3      306.72      311.64     18.65 o 
   0   3   3     1858.48     1780.29     24.13 o 
   1   3   3     3398.27     3286.65     55.65 o 
   2   3   3       11.67       16.34      2.77 o 
   3   3   3      505.17      507.43     20.52 o 
   4   3   3      165.76      153.43     10.69 o 
   5   3   3      770.80      807.76     44.90 o 
   6   3   3       28.44       40.32      6.64 o 
   7   3   3        0.16       -1.61      2.38 o 
   8   3   3        2.28        0.77      4.52 o 
   9   3   3        7.55       15.47      8.52 o 
  10   3   3        0.11        0.14      3.44 o 
  11   3   3       22.52       16.99      6.24 o 
  -9   4   3       59.08       83.00     21.64 o 
  -8   4   3        0.52       -8.29      7.61 o 
  -7   4   3       47.10       46.48     13.92 o 
  -6   4   3        0.32       -5.25      4.64 o 
  -5   4   3      326.24      338.63     31.09 o 
  -4   4   3      765.79      806.12     31.64 o 
  -3   4   3      222.25      232.42     26.45 o 
  -2   4   3      284.14      301.16      9.86 o 
  -1   4   3        3.77        4.48      1.48 o 
   0   4   3        0.57        2.02      1.34 o 
   1   4   3       26.14       28.67      2.72 o 
   2   4   3        1.02        1.65      0.94 o 
   3   4   3      171.12      188.44     10.60 o 
   4   4   3      348.85      340.48     15.75 o 
   5   4   3      170.79       37.39     83.24 o 
   6   4   3       10.03       11.96      4.84 o 
   7   4   3       78.40       84.10      8.39 o 
   8   4   3       19.33       32.81     10.52 o 
   9   4   3      198.12      227.90     20.04 o 
  10   4   3        0.02       -2.65      8.00 o 
  11   4   3        0.87        0.60      2.66 o 
  -9   5   3        1.68        6.36      8.81 o 
  -8   5   3        0.45        4.78      6.68 o 
  -7   5   3      110.46       94.32     19.86 o 
  -6   5   3       37.31       22.77      9.33 o 
  -5   5   3       63.61       54.08     12.91 o 
  -4   5   3       36.02       42.80      7.87 o 
  -3   5   3      344.26      329.68     19.40 o 
  -2   5   3       39.06       30.68      3.33 o 
  -1   5   3      704.96      701.72     16.99 o 
   0   5   3     1548.52     1584.08     21.81 o 
   1   5   3      354.40      444.45     12.37 o 
   2   5   3     1176.53     1252.40     21.82 o 
   3   5   3      114.61      124.26      6.83 o 
   4   5   3      918.47     1012.22     26.96 o 
   5   5   3        8.08        3.79      2.48 o 
   6   5   3       49.83       45.89      9.90 o 
   7   5   3       42.41       38.42      5.90 o 
   8   5   3        0.27        0.47      1.68 o 
   9   5   3        8.04        4.94      3.01 o 
  10   5   3       27.90       38.93      9.13 o 
  11   5   3        9.15        7.54      5.94 o 
  -9   6   3        2.43       22.37     13.86 o 
  -8   6   3       17.69        1.00      4.77 o 
  -7   6   3       25.45       19.90     10.57 o 
  -6   6   3        0.26        3.58      4.15 o 
  -5   6   3       22.06       24.42      9.17 o 
  -4   6   3        0.74       -0.04      3.73 o 
  -3   6   3        3.98       15.52      2.23 o 
  -2   6   3      494.54      501.94     15.18 o 
  -1   6   3     1551.12     1578.79     28.29 o 
   0   6   3        5.50        9.28      2.01 o 
   1   6   3      296.19      315.36     10.45 o 
   2   6   3      185.17      185.53      9.37 o 
   3   6   3        2.01        4.03      1.35 o 
   4   6   3        0.10       -0.46      1.06 o 
   5   6   3       68.12       74.49      8.82 o 
   6   6   3       13.48       17.67      7.10 o 
   7   6   3        3.00        4.11      2.56 o 
   8   6   3       94.48      115.07     11.02 o 
   9   6   3        0.61       -1.33      3.51 o 
  10   6   3        0.04       -0.30      2.49 o 
  11   6   3       26.91       22.30      7.76 o 
  -8   7   3        2.77      -10.26      8.68 o 
  -7   7   3        6.29        5.86      5.80 o 
  -6   7   3        0.00       -4.98      6.00 o 
  -5   7   3        0.74       -4.40      3.74 o 
  -4   7   3        4.35       10.88      5.95 o 
  -3   7   3       36.07       39.91      5.39 o 
  -2   7   3       42.39       49.95      5.39 o 
  -1   7   3       85.01       92.12      7.33 o 
   0   7   3        3.86        2.18      1.83 o 
   1   7   3       86.64       90.43      6.15 o 
   2   7   3      110.28      102.31      7.59 o 
   3   7   3       93.62       92.01      7.25 o 
   4   7   3       86.32       84.21      6.39 o 
   5   7   3      315.57      287.42     13.67 o 
   6   7   3      284.78      284.55     18.39 o 
   7   7   3        8.51       11.15      3.86 o 
   8   7   3        0.68        7.86      4.00 o 
   9   7   3        0.92       -7.94      5.29 o 
  10   7   3        7.91       12.11      5.81 o 
  -8   8   3        4.74       23.06     12.96 o 
  -7   8   3        5.57       23.60     11.38 o 
  -6   8   3        0.42        6.99      7.35 o 
  -5   8   3        1.43        0.59      4.70 o 
  -4   8   3       15.73        9.60      7.17 o 
  -3   8   3      147.76      158.21     10.44 o 
  -2   8   3      296.34      309.27     16.53 o 
  -1   8   3        8.29       11.33      6.54 o 
   0   8   3       18.95       21.65      4.01 o 
   1   8   3       66.80       59.77      5.31 o 
   2   8   3       72.13       85.47      9.74 o 
   3   8   3      135.09      121.48      8.86 o 
   4   8   3        4.27        3.04      1.53 o 
   5   8   3        3.65        3.30      0.99 o 
   6   8   3        3.66        0.04      0.80 o 
   7   8   3        0.11        1.48      3.27 o 
   8   8   3        0.21        1.00      3.25 o 
   9   8   3        0.69       -3.65      5.75 o 
  -7   9   3        0.19        9.11      9.89 o 
  -6   9   3        6.95       11.67      9.16 o 
  -5   9   3       17.57       33.16     13.58 o 
  -4   9   3       15.08       20.00      8.60 o 
  -3   9   3        0.08        2.66      4.39 o 
  -2   9   3        2.12        2.43      1.91 o 
  -1   9   3       22.72       26.70      5.49 o 
   0   9   3        0.92        6.22      4.56 o 
   1   9   3       88.48       82.38      8.13 o 
   2   9   3       78.43       79.04      7.69 o 
   3   9   3       47.41        7.10     20.35 o 
   4   9   3        1.40       -1.08      1.43 o 
   5   9   3       13.61        5.21      9.06 o 
   6   9   3       10.47       18.40      5.25 o 
   7   9   3       47.48       53.49     14.91 o 
   8   9   3       45.46       41.17     14.34 o 
   9   9   3        7.76        8.12      6.78 o 
  -6  10   3        0.54       22.18     11.54 o 
  -5  10   3        0.17       -0.98      4.54 o 
  -4  10   3        0.39        4.79      2.77 o 
  -3  10   3        5.55        2.23      5.30 o 
  -2  10   3       16.98       24.63      5.32 o 
  -1  10   3       58.66       64.31      7.36 o 
   0  10   3       56.91       69.25      7.57 o 
   1  10   3       21.84        8.82      3.14 o 
   2  10   3        0.39       13.17      6.73 o 
   3  10   3        4.84        8.07      4.15 o 
   4  10   3       24.57       10.78     17.40 o 
   5  10   3       15.86        5.51      4.00 o 
   6  10   3        0.20       -0.26      3.16 o 
   7  10   3        3.61       -1.00      6.11 o 
   8  10   3        4.23        5.99      5.46 o 
  -5  11   3        8.57        5.28      6.59 o 
  -4  11   3       17.43        4.05      5.59 o 
  -3  11   3        1.38       -1.39      4.68 o 
  -2  11   3        4.47        3.25      2.86 o 
  -1  11   3        4.91       10.46      3.35 o 
   0  11   3        0.79        1.07      2.43 o 
   1  11   3        0.00       -0.08      1.51 o 
   2  11   3        6.99        1.61      2.90 o 
   3  11   3       10.24        3.98      4.73 o 
   4  11   3        9.36        7.84      7.47 o 
   5  11   3        2.95       11.74      9.22 o 
   6  11   3        9.01        0.09      5.05 o 
   7  11   3       47.15       65.12     17.89 o 
  -4  12   3        1.79       22.73     12.55 o 
  -3  12   3        1.36        0.43      2.56 o 
  -2  12   3        6.51        6.46      4.00 o 
  -1  12   3       16.48       15.95      4.08 o 
   0  12   3        5.18        2.31      1.79 o 
   1  12   3        5.66        7.78      4.94 o 
   2  12   3        0.01       -3.29      3.70 o 
   3  12   3        9.50       13.68      7.45 o 
   4  12   3       11.37        4.19      3.16 o 
   5  12   3       13.12        6.14      3.86 o 
   6  12   3        2.45        9.67      7.65 o 
  -2  13   3        1.90        5.29      4.44 o 
  -1  13   3        0.07        0.53      3.69 o 
   0  13   3        0.89       -1.76      2.14 o 
   1  13   3        0.06        8.89      7.32 o 
   2  13   3        0.21        4.58      3.64 o 
   3  13   3        1.80       -8.69      8.28 o 
   4  13   3        2.82        6.95      8.66 o 
  -2 -12   4        0.61       10.25      5.88 o 
  -1 -12   4        0.27       -0.68      2.49 o 
   0 -12   4        0.70       11.12      4.93 o 
   1 -12   4        0.02        0.00      2.05 o 
   2 -12   4        6.24       -7.04      5.93 o 
  -4 -11   4        6.33       11.55      8.61 o 
  -3 -11   4        0.23       10.40      7.02 o 
  -2 -11   4       24.39       30.05     11.84 o 
  -1 -11   4       39.65       40.16     12.01 o 
   0 -11   4        5.80        0.82      3.06 o 
   1 -11   4        2.17       14.09      9.46 o 
   2 -11   4        2.46       -1.65      2.27 o 
   3 -11   4        0.08       -5.39      3.59 o 
   4 -11   4        0.74       10.55      7.43 o 
  -6 -10   4        1.23      -12.38      8.25 o 
  -5 -10   4        1.18       -1.48      3.43 o 
  -4 -10   4        3.80        0.38      3.15 o 
  -3 -10   4       60.14      100.03     20.37 o 
  -2 -10   4       17.41       19.87      9.36 o 
  -1 -10   4        0.53        7.78      6.71 o 
   0 -10   4        1.17        5.16      4.81 o 
   1 -10   4        0.25        5.14      5.25 o 
   2 -10   4        2.87        2.01      2.08 o 
   3 -10   4        0.07        2.98      8.33 o 
   4 -10   4       33.65       35.78      7.89 o 
   5 -10   4       10.06       13.61      9.29 o 
  -7  -9   4        1.69       -6.13      5.23 o 
  -6  -9   4       14.27       14.48      8.48 o 
  -5  -9   4        0.26        1.11      3.24 o 
  -4  -9   4       52.09       64.26     16.45 o 
  -3  -9   4        3.15       10.18      6.32 o 
  -2  -9   4       17.04       21.53      8.65 o 
  -1  -9   4        0.21        8.06      5.47 o 
   0  -9   4        1.88        2.60      2.32 o 
   1  -9   4      184.87      207.11     17.95 o 
   2  -9   4       72.22       98.89     12.21 o 
   3  -9   4        5.01        3.82      2.62 o 
   4  -9   4        6.79       11.34      4.09 o 
   5  -9   4        2.83        7.12      5.89 o 
   6  -9   4        0.74       -4.77      4.11 o 
  -8  -8   4       26.28       44.41     15.10 o 
  -7  -8   4        0.04        2.16      4.49 o 
  -6  -8   4        0.38        2.61      5.22 o 
  -5  -8   4       42.97       46.56     14.16 o 
  -4  -8   4      125.54      132.17     22.70 o 
  -3  -8   4        0.65        2.72      5.19 o 
  -2  -8   4        3.95       -2.73      3.39 o 
  -1  -8   4        2.81       -6.86      6.15 o 
   0  -8   4        0.57        2.16      0.92 o 
   1  -8   4       10.77       10.97      2.97 o 
   2  -8   4       10.75        8.35      2.61 o 
   3  -8   4       49.07       49.10      9.62 o 
   4  -8   4       17.76       15.96     10.36 o 
   5  -8   4        0.12       -0.47      1.75 o 
   6  -8   4        3.06       11.99      6.33 o 
   7  -8   4        0.43       -1.25      5.11 o 
  -9  -7   4        0.23        4.45      5.34 o 
  -8  -7   4        0.98       12.44      9.21 o 
  -7  -7   4       53.88       73.27     18.09 o 
  -6  -7   4       38.72       57.39     15.27 o 
  -5  -7   4       39.56       48.77     14.03 o 
  -4  -7   4       17.48       25.38      9.15 o 
  -3  -7   4       73.69       86.10     16.53 o 
  -2  -7   4      131.26      128.69     19.85 o 
  -1  -7   4       22.24       29.99      8.83 o 
   0  -7   4      904.33      922.51     21.89 o 
   1  -7   4      248.23      259.56     11.79 o 
   2  -7   4        9.02        4.92      1.45 o 
   3  -7   4       11.29       15.82      3.17 o 
   4  -7   4        0.05        1.19      2.09 o 
   5  -7   4        1.43        1.79      4.87 o 
   6  -7   4        3.13       -3.11      3.73 o 
   7  -7   4        0.18       -4.29      6.38 o 
   8  -7   4        2.68        1.10      5.16 o 
  -9  -6   4        3.97        1.47      4.53 o 
  -8  -6   4       14.86        3.70      5.38 o 
  -7  -6   4       26.46       43.11     13.10 o 
  -6  -6   4      167.47      186.93     26.67 o 
  -5  -6   4      158.59      162.75     23.59 o 
  -4  -6   4       20.68       34.18      9.69 o 
  -3  -6   4     1043.89     1040.84     54.23 o 
  -2  -6   4     1272.54     1344.28     41.00 o 
  -1  -6   4       92.20      108.77      9.31 o 
   0  -6   4       52.07       59.71      4.50 o 
   1  -6   4       82.77       78.43      5.52 o 
   2  -6   4       27.11       30.55      4.03 o 
   3  -6   4        0.21        1.25      1.11 o 
   4  -6   4        1.60        0.59      1.16 o 
   5  -6   4       57.00       63.46      8.77 o 
   6  -6   4       25.28       37.54     15.58 o 
   7  -6   4        7.85        2.33      4.18 o 
   8  -6   4        8.14       20.37     11.42 o 
   9  -6   4        3.56       14.18      9.55 o 
 -10  -5   4        0.00       -0.71      2.80 o 
  -9  -5   4        0.95       -9.99      6.78 o 
  -8  -5   4        0.57       -1.03      2.53 o 
  -7  -5   4       15.57       17.09      8.34 o 
  -6  -5   4       22.78       16.58      4.15 o 
  -5  -5   4      198.55      187.41     17.22 o 
  -4  -5   4        5.21        4.39      2.90 o 
  -3  -5   4       23.35       24.46      4.63 o 
  -2  -5   4       64.29       64.31      8.27 o 
  -1  -5   4      116.88      130.53      9.61 o 
   0  -5   4      277.74      274.41      9.59 o 
   1  -5   4        0.05        1.36      0.81 o 
   2  -5   4      233.56      220.21      9.96 o 
   3  -5   4       23.54       23.71      3.36 o 
   4  -5   4       86.81       98.70      7.07 o 
   5  -5   4       20.18       18.90      3.81 o 
   6  -5   4        3.96        2.56      5.60 o 
   7  -5   4        8.36       11.18      8.17 o 
   8  -5   4       10.54        5.44      6.90 o 
   9  -5   4       14.69       21.04     11.75 o 
 -10  -4   4        0.55       -9.53      6.36 o 
  -9  -4   4        3.59        6.43      4.86 o 
  -8  -4   4       30.89       55.38     14.78 o 
  -7  -4   4      119.73      114.45     11.84 o 
  -6  -4   4        3.13        3.92      2.66 o 
  -5  -4   4        0.43        2.29      1.71 o 
  -4  -4   4      169.12      186.61     10.01 o 
  -3  -4   4      191.85      231.60     22.87 o 
  -2  -4   4        0.10        0.75      1.33 o 
  -1  -4   4      704.51      707.12     35.51 o 
   0  -4   4       55.02       69.40      4.54 o 
   1  -4   4      248.72      245.22      9.29 o 
   2  -4   4       22.17       19.46      2.75 o 
   3  -4   4       16.19       12.33      3.33 o 
   4  -4   4       50.53       65.56      5.53 o 
   5  -4   4        2.00        8.81      4.65 o 
   6  -4   4        9.77       13.56      4.38 o 
   7  -4   4      110.20      109.68     11.16 o 
   8  -4   4        0.17       11.62      7.75 o 
   9  -4   4        2.55        4.11      9.92 o 
  10  -4   4        0.23        2.28      4.33 o 
 -10  -3   4        5.27       15.10      6.05 o 
  -9  -3   4       93.70       91.53     13.53 o 
  -8  -3   4       51.59       47.97     12.41 o 
  -7  -3   4       55.17       55.03      8.26 o 
  -6  -3   4      405.12      391.89     29.60 o 
  -5  -3   4      201.79      221.68     13.97 o 
  -4  -3   4        0.07        0.44      1.41 o 
  -3  -3   4      149.52      139.27     19.16 o 
  -2  -3   4      213.45      195.82     10.80 o 
  -1  -3   4        0.58        1.58      2.08 o 
   0  -3   4      810.25      788.21     12.52 o 
   1  -3   4      624.09      592.55     11.63 o 
   2  -3   4     1720.49     1716.06     24.24 o 
   3  -3   4     1153.30     1130.82     20.56 o 
   4  -3   4      706.64      734.24     20.91 o 
   5  -3   4        4.34        4.94      1.97 o 
   6  -3   4       91.51       96.51      9.92 o 
   7  -3   4       87.58       73.12      9.11 o 
   8  -3   4       51.37       42.47      7.04 o 
   9  -3   4        1.16        7.24      7.31 o 
  10  -3   4        4.35        0.63      5.15 o 
 -10  -2   4        3.09       13.86      5.53 o 
  -9  -2   4       18.20       23.07      8.98 o 
  -8  -2   4        1.22        7.89      8.27 o 
  -7  -2   4       63.69       48.71      7.73 o 
  -6  -2   4       75.42       87.44      9.55 o 
  -5  -2   4      158.21      143.75     16.86 o 
  -4  -2   4      167.09      195.14     13.65 o 
  -3  -2   4        7.02        4.64      3.40 o 
  -2  -2   4      120.70       97.22      8.37 o 
  -1  -2   4      974.34      912.57     21.42 o 
   0  -2   4     4951.14     4574.43     58.40 o 
   1  -2   4      549.64      501.96     10.99 o 
   2  -2   4      163.69      183.43      6.55 o 
   3  -2   4       23.73       30.77      3.10 o 
   4  -2   4      214.69      250.55      9.48 o 
   5  -2   4      214.79      231.08     12.12 o 
   6  -2   4      327.64      345.62     15.87 o 
   7  -2   4       33.03       34.86      7.52 o 
   8  -2   4       15.56        8.78      3.80 o 
   9  -2   4       16.23       24.70     10.36 o 
  10  -2   4        0.23       -1.37      7.90 o 
  11  -2   4        0.27       -8.16      8.05 o 
 -10  -1   4       13.74       24.80     12.26 o 
  -9  -1   4       25.44       86.60     30.73 o 
  -8  -1   4       14.86       19.03      5.67 o 
  -7  -1   4       16.84       12.40      3.82 o 
  -6  -1   4       24.53       27.67      5.68 o 
  -5  -1   4       51.99       78.78     11.97 o 
  -4  -1   4      763.17      761.92     24.54 o 
  -3  -1   4      743.10      769.55     22.87 o 
  -2  -1   4      254.66      253.07     12.07 o 
  -1  -1   4       44.21       44.46      4.07 o 
   0  -1   4       84.61       80.13      4.27 o 
   1  -1   4      402.72      410.31      9.33 o 
   2  -1   4        1.08        0.40      0.74 o 
   3  -1   4     2720.51     2836.82     30.62 o 
   4  -1   4       53.37       41.27      4.06 o 
   5  -1   4        0.29       -0.81      2.04 o 
   6  -1   4        5.49        6.18      1.50 o 
   7  -1   4      106.04      121.02     18.56 o 
   8  -1   4       26.89       19.99      8.34 o 
   9  -1   4       72.91       47.80     13.65 o 
  10  -1   4        9.25       11.03      7.58 o 
  11  -1   4        1.11        7.74      4.55 o 
 -10   0   4        4.91        3.79      6.79 o 
  -9   0   4        0.36        1.33      2.30 o 
  -8   0   4       26.38       19.68      5.52 o 
  -7   0   4        0.08       -0.90      2.03 o 
  -6   0   4      117.81      108.67      8.88 o 
  -5   0   4      208.55      196.93     16.65 o 
  -4   0   4      202.68      221.18     11.95 o 
  -3   0   4      149.18      147.49      8.88 o 
  -2   0   4      626.93      555.96     15.79 o 
  -1   0   4     3727.45     3378.59     29.33 o 
   0   0   4     2690.50     2770.42     25.61 o 
   1   0   4      207.14      191.01      5.74 o 
   2   0   4     2105.61     2063.80     33.60 o 
   3   0   4      843.56      804.00     17.87 o 
   4   0   4       19.80       26.30      3.91 o 
   5   0   4       38.59       67.31      8.32 o 
   6   0   4      251.02      255.56     14.63 o 
   7   0   4       56.70       53.00     12.30 o 
   8   0   4      244.65      285.37     30.13 o 
   9   0   4        0.08        9.36      8.29 o 
  10   0   4        2.29       -8.00      7.69 o 
  11   0   4        0.34       -7.42      7.08 o 
 -10   1   4        5.26       33.72     15.87 o 
  -9   1   4        1.47        8.27      7.99 o 
  -8   1   4        1.51        2.92      3.87 o 
  -7   1   4      138.07      132.36     11.92 o 
  -6   1   4        2.13        5.74      2.38 o 
  -5   1   4      745.63      756.01     24.09 o 
  -4   1   4      272.41      264.26     13.06 o 
  -3   1   4      406.16      435.86     12.91 o 
  -2   1   4      591.88      590.60     13.73 o 
  -1   1   4      801.68      744.42     14.85 o 
   0   1   4      336.04      353.37      8.98 o 
   1   1   4       97.04      113.59      5.23 o 
   2   1   4     1263.76     1314.45     16.68 o 
   3   1   4       29.02       26.85      2.96 o 
   4   1   4      144.34      108.53      7.07 o 
   5   1   4      739.66      759.41     26.38 o 
   6   1   4      150.16      157.35     11.00 o 
   7   1   4        9.98        4.86      2.85 o 
   8   1   4      155.42      150.32     21.42 o 
   9   1   4       28.46       20.93      9.55 o 
  10   1   4        2.96        7.03      6.39 o 
  11   1   4        1.22       -6.48      7.85 o 
 -10   2   4        0.94       10.42      7.42 o 
  -9   2   4        0.00       -7.02      7.52 o 
  -8   2   4       39.07       31.76      5.51 o 
  -7   2   4        1.11        0.34      2.06 o 
  -6   2   4       67.46       72.46      6.87 o 
  -5   2   4       67.35       58.67      5.64 o 
  -4   2   4      181.65      153.30      7.96 o 
  -3   2   4       16.52       14.65      1.70 o 
  -2   2   4      506.92      475.59      9.13 o 
  -1   2   4     2734.54     2786.47     56.03 o 
   0   2   4       13.01       13.05      2.57 o 
   1   2   4     2549.45     2405.06     47.76 o 
   2   2   4     1031.49     1007.15     32.62 o 
   3   2   4     1327.20     1330.07     24.11 o 
   4   2   4      787.53      860.51     19.98 o 
   5   2   4     1076.72     1192.12     31.66 o 
   6   2   4       20.36       29.97      5.83 o 
   7   2   4       86.11       81.10     10.72 o 
   8   2   4        0.16       -5.67      3.78 o 
   9   2   4        1.13       16.39      7.31 o 
  10   2   4       23.29       12.77      7.33 o 
  11   2   4        0.00        4.62      3.91 o 
 -10   3   4        2.60       -0.40      6.27 o 
  -9   3   4        1.65        4.83      7.43 o 
  -8   3   4       56.49       55.79     16.26 o 
  -7   3   4        8.67       11.38      6.24 o 
  -6   3   4        3.02       -0.31      2.99 o 
  -5   3   4       12.77        4.72      4.56 o 
  -4   3   4       41.49       26.23      8.19 o 
  -3   3   4     2363.28     2420.57     67.24 o 
  -2   3   4     1501.81     1424.44     46.57 o 
  -1   3   4       12.09        8.74      8.00 o 
   0   3   4        2.60        0.67      1.13 o 
   1   3   4      118.59      114.36      3.68 o 
   2   3   4        5.07        4.47      1.98 o 
   3   3   4       20.04       26.18      3.71 o 
   4   3   4      621.78      649.94     17.04 o 
   5   3   4      698.53      716.20     20.36 o 
   6   3   4      316.83      299.56     17.55 o 
   7   3   4       49.77       40.20      7.07 o 
   8   3   4        5.83        1.56      2.87 o 
   9   3   4        7.91       15.91      9.34 o 
  10   3   4       52.02       52.74     14.13 o 
  11   3   4        3.28        0.60      2.11 o 
  -9   4   4        2.00        1.88      5.50 o 
  -8   4   4       26.35       24.02      8.75 o 
  -7   4   4        2.52        1.01      4.78 o 
  -6   4   4       99.02      115.46     20.09 o 
  -5   4   4       33.33       30.68      9.49 o 
  -4   4   4       25.39       20.00      7.84 o 
  -3   4   4        4.39       17.21      4.04 o 
  -2   4   4      123.09      108.50      3.71 o 
  -1   4   4      165.72      198.47     11.24 o 
   0   4   4      889.65      832.74     16.50 o 
   1   4   4     1477.96     1512.12     17.39 o 
   2   4   4      472.46      524.22     11.55 o 
   3   4   4     2005.24     2174.06     38.52 o 
   4   4   4      339.63      389.59     17.72 o 
   5   4   4        4.92        5.78      1.67 o 
   6   4   4       90.23       92.94      9.58 o 
   7   4   4       10.77       12.04      3.37 o 
   8   4   4       30.93       33.03      7.17 o 
   9   4   4       33.83       39.96     12.12 o 
  10   4   4        9.56        3.10      5.84 o 
  11   4   4       26.74       34.53      8.99 o 
  -9   5   4        6.39       28.44     13.27 o 
  -8   5   4        0.55      -10.09      9.35 o 
  -7   5   4        1.22       -2.09      3.56 o 
  -6   5   4       11.25        8.16      4.27 o 
  -5   5   4       22.90       26.71      9.14 o 
  -4   5   4       43.08       44.16      7.53 o 
  -3   5   4      293.62      309.63     18.84 o 
  -2   5   4      101.82       91.12      5.45 o 
  -1   5   4      296.88      303.73     11.05 o 
   0   5   4       36.60       37.11      3.92 o 
   1   5   4       45.64       61.20      4.46 o 
   2   5   4        3.61        3.45      1.56 o 
   3   5   4      117.48      121.84      6.69 o 
   4   5   4      187.21      137.98     27.53 o 
   5   5   4       18.24       14.81      3.74 o 
   6   5   4        0.90       -0.79      1.43 o 
   7   5   4      244.71      251.90     18.16 o 
   8   5   4       49.31       50.78      8.43 o 
   9   5   4      107.99      105.64     14.09 o 
  10   5   4        3.49        1.88      2.49 o 
  11   5   4        6.36       21.35      6.74 o 
  -9   6   4        0.09        1.66      4.66 o 
  -8   6   4        6.03       23.40     12.12 o 
  -7   6   4       36.99       37.56     13.55 o 
  -6   6   4        4.16       19.48     10.71 o 
  -5   6   4       43.75       46.22     12.25 o 
  -4   6   4        7.51        9.74      6.63 o 
  -3   6   4       10.06        9.36      3.53 o 
  -2   6   4       23.66       28.69      5.00 o 
  -1   6   4       31.63       32.71      4.03 o 
   0   6   4      327.03      350.89     12.78 o 
   1   6   4      330.39      358.29     10.96 o 
   2   6   4      902.43      868.24     23.23 o 
   3   6   4        0.11        3.85      1.41 o 
   4   6   4      202.69      202.21     18.83 o 
   5   6   4      236.36      240.38     15.16 o 
   6   6   4      113.31      135.33     16.70 o 
   7   6   4      109.47      119.74     12.48 o 
   8   6   4        6.07        7.14      3.13 o 
   9   6   4        1.73        2.23      2.36 o 
  10   6   4        4.44        5.67      3.27 o 
  11   6   4        8.84       22.07      7.48 o 
  -8   7   4        1.87        8.69      9.59 o 
  -7   7   4        2.43        0.09      6.77 o 
  -6   7   4        0.11       -3.28      4.96 o 
  -5   7   4       39.90       34.70     12.01 o 
  -4   7   4        0.02        2.91      5.04 o 
  -3   7   4       12.42        9.13      7.70 o 
  -2   7   4      121.24      114.53      8.04 o 
  -1   7   4      502.18      546.86     17.88 o 
   0   7   4      277.43      286.61     12.76 o 
   1   7   4       90.95       75.18      6.86 o 
   2   7   4        0.02        0.89      1.80 o 
   3   7   4        5.52        1.53      2.88 o 
   4   7   4        1.22        1.01      1.12 o 
   5   7   4       35.94       30.78      4.58 o 
   6   7   4      106.59      115.16     12.06 o 
   7   7   4        6.66       10.49      3.26 o 
   8   7   4       22.22       16.26      3.92 o 
   9   7   4        4.99        9.23      3.46 o 
  10   7   4        0.30        0.36      3.15 o 
  -8   8   4        0.05       -5.43      6.57 o 
  -7   8   4        0.69        8.70      5.89 o 
  -6   8   4        5.80       14.83      7.32 o 
  -5   8   4        0.01       10.49      7.49 o 
  -4   8   4        6.32       13.04      7.17 o 
  -3   8   4      105.12      108.00     11.75 o 
  -2   8   4        4.05        5.32      1.82 o 
  -1   8   4        8.44        8.53      3.38 o 
   0   8   4       17.97       21.33      3.62 o 
   1   8   4       56.10       51.97      5.81 o 
   2   8   4      353.48      343.25     15.11 o 
   3   8   4      506.43      490.06     18.01 o 
   4   8   4      115.25      109.95      8.57 o 
   5   8   4       32.49       35.80      5.50 o 
   6   8   4        0.01       -0.07      1.10 o 
   7   8   4        6.58        6.46      3.66 o 
   8   8   4        1.33       -0.39      2.47 o 
   9   8   4        2.48        0.54      2.71 o 
  10   8   4        0.31        8.64      5.35 o 
  -7   9   4        0.03       -2.34      4.13 o 
  -6   9   4        0.02       -5.85      6.00 o 
  -5   9   4        0.77        4.35      8.16 o 
  -4   9   4        3.01       -2.49      5.68 o 
  -3   9   4        0.06        3.73      1.98 o 
  -2   9   4       47.44       39.93      6.07 o 
  -1   9   4       56.85       70.84      7.39 o 
   0   9   4      300.76      301.10     13.08 o 
   1   9   4       64.38       59.43      6.59 o 
   2   9   4        2.79        4.85      4.08 o 
   3   9   4        0.09       -2.68      2.43 o 
   4   9   4        1.51        1.31      2.37 o 
   5   9   4        0.17       -1.70      2.10 o 
   6   9   4       10.34       11.24      7.32 o 
   7   9   4        8.68        3.37      4.25 o 
   8   9   4       14.66        4.81      5.54 o 
   9   9   4        7.75       24.60      9.55 o 
  -6  10   4        0.11        0.48      5.21 o 
  -5  10   4        0.64       -0.74      4.11 o 
  -4  10   4       40.62       60.29     15.61 o 
  -3  10   4       15.23        1.90      4.07 o 
  -2  10   4        4.76        4.19      2.56 o 
  -1  10   4        0.43        0.04      2.33 o 
   0  10   4        4.99        5.88      2.64 o 
   1  10   4        7.48        3.54      1.55 o 
   2  10   4       21.28       24.11      5.73 o 
   3  10   4       26.50       22.76      5.86 o 
   4  10   4       79.06       95.92     19.40 o 
   5  10   4       92.90      117.59     21.97 o 
   6  10   4        0.12       -2.23      4.98 o 
   7  10   4        0.86       -8.51      6.70 o 
   8  10   4        3.17       -0.71      7.09 o 
  -5  11   4        0.90       -1.92      6.76 o 
  -4  11   4        6.61        1.09      4.29 o 
  -3  11   4        0.03        8.78      5.95 o 
  -2  11   4        8.02       14.23      5.34 o 
  -1  11   4       58.08       49.88      6.76 o 
   0  11   4       35.18       42.35      6.29 o 
   1  11   4        7.87       12.08      3.50 o 
   2  11   4       47.36       36.23      7.12 o 
   3  11   4        0.54       10.38      7.01 o 
   4  11   4        2.20       -2.94      5.51 o 
   5  11   4        0.16       -3.06      4.50 o 
   6  11   4        0.96       -5.93      7.72 o 
   7  11   4        1.39       20.26      9.93 o 
  -4  12   4        7.54        9.96      5.77 o 
  -3  12   4        0.38        0.89      3.08 o 
  -2  12   4        0.00       -1.08      5.57 o 
  -1  12   4        0.40        1.07      2.09 o 
   0  12   4        6.16        9.07      3.36 o 
   1  12   4        3.07        2.67      3.68 o 
   2  12   4        0.10        4.86      3.90 o 
   3  12   4        2.73       -9.89      6.59 o 
   4  12   4       26.55       32.45     11.99 o 
   5  12   4       25.33       36.20     13.30 o 
   6  12   4        6.93        5.70      5.61 o 
  -2  13   4        0.00        1.38      2.78 o 
  -1  13   4        0.27       -9.40      6.27 o 
   0  13   4        0.14        2.13      2.54 o 
   1  13   4       27.19       35.05     11.69 o 
   2  13   4       35.93       41.33     14.03 o 
   3  13   4       18.24       22.16     10.16 o 
   4  13   4        0.52       -4.65      5.25 o 
  -1 -12   5       11.12       12.85      9.02 o 
   0 -12   5        7.10       10.94      7.82 o 
   1 -12   5        0.02       -0.40      5.53 o 
  -3 -11   5        9.69       31.85     12.36 o 
  -2 -11   5        0.06       -3.26      5.62 o 
  -1 -11   5        3.45        7.99      6.34 o 
   0 -11   5        5.46        8.98      5.33 o 
   1 -11   5        0.24        0.65      3.80 o 
   2 -11   5        0.36        1.20      7.15 o 
   3 -11   5        0.26        2.01      2.79 o 
  -5 -10   5        0.00        0.00      2.70 o 
  -4 -10   5       29.65       30.99     12.22 o 
  -3 -10   5       26.41       33.29     11.86 o 
  -2 -10   5       13.76       19.94     10.18 o 
  -1 -10   5        0.09        6.39      5.94 o 
   0 -10   5        2.23       -0.44      2.80 o 
   1 -10   5       15.51        9.56      3.94 o 
   2 -10   5       40.49       48.18      9.52 o 
   3 -10   5        6.08        2.88      4.06 o 
   4 -10   5        3.89        5.61      3.18 o 
   5 -10   5        0.37        5.85      6.38 o 
  -6  -9   5        8.69       11.98      7.90 o 
  -5  -9   5        0.29       -0.12      2.55 o 
  -4  -9   5       10.40       11.55      4.99 o 
  -3  -9   5        0.45        3.46      5.06 o 
  -2  -9   5        0.01       -7.29      7.21 o 
  -1  -9   5        9.05       11.06      3.93 o 
   0  -9   5       15.20        8.96      6.07 o 
   1  -9   5       33.25       33.47      7.77 o 
   2  -9   5       46.91       50.48      9.00 o 
   3  -9   5        8.14        5.82      3.53 o 
   4  -9   5       23.46       26.66      6.83 o 
   5  -9   5        5.81        8.08      4.12 o 
   6  -9   5        3.64       13.11      8.44 o 
  -7  -8   5        7.21       14.74      8.42 o 
  -6  -8   5       13.10        2.51      5.10 o 
  -5  -8   5        9.66       23.10     11.41 o 
  -4  -8   5        4.03       10.54      7.52 o 
  -3  -8   5        0.06        9.43      5.64 o 
  -2  -8   5       28.75       40.99     11.61 o 
  -1  -8   5       84.78       87.02     16.41 o 
   0  -8   5       14.03       14.27      6.96 o 
   1  -8   5      120.79      117.83      9.33 o 
   2  -8   5       50.30       47.58      6.46 o 
   3  -8   5       19.18       18.57      4.25 o 
   4  -8   5       22.37       19.50      5.38 o 
   5  -8   5        1.73        3.34      9.17 o 
   6  -8   5        6.10       16.56      8.94 o 
   7  -8   5        5.12        2.41      4.25 o 
  -8  -7   5        1.99        1.74      4.52 o 
  -7  -7   5        0.77       -4.07      4.69 o 
  -6  -7   5       41.79       43.79     14.21 o 
  -5  -7   5       55.04       45.72     12.62 o 
  -4  -7   5       54.86       47.18     12.91 o 
  -3  -7   5       43.98       53.19     13.32 o 
  -2  -7   5      103.83       98.91     17.54 o 
  -1  -7   5      300.83      353.36     31.62 o 
   0  -7   5        6.49        3.10      4.14 o 
   1  -7   5       32.82       27.23      4.31 o 
   2  -7   5        7.14        6.87      1.99 o 
   3  -7   5       25.41       23.74      3.93 o 
   4  -7   5        0.29        1.09      2.11 o 
   5  -7   5       72.17       86.23     10.98 o 
   6  -7   5       11.56       17.45      6.67 o 
   7  -7   5        2.37       -3.53      7.75 o 
   8  -7   5        5.21        9.41      7.86 o 
  -9  -6   5       16.81        8.24      4.63 o 
  -8  -6   5        0.00        9.06      7.58 o 
  -7  -6   5       59.58       70.23     16.93 o 
  -6  -6   5        4.75        0.12      3.65 o 
  -5  -6   5       21.48       27.75     10.45 o 
  -4  -6   5        4.32        4.43      4.33 o 
  -3  -6   5      309.05      313.71     30.51 o 
  -2  -6   5      138.56      126.88     18.58 o 
  -1  -6   5       16.71       19.73      7.33 o 
   0  -6   5      153.28      148.08      7.54 o 
   1  -6   5       56.37       64.72      5.67 o 
   2  -6   5      157.58      163.37      9.32 o 
   3  -6   5      230.55      223.56     11.34 o 
   4  -6   5       16.16       21.40      5.00 o 
   5  -6   5        4.51        4.43      2.52 o 
   6  -6   5       24.52       22.47      5.60 o 
   7  -6   5        0.22       -4.05      5.66 o 
   8  -6   5       13.18       19.01     11.28 o 
   9  -6   5        0.98       -9.51      8.43 o 
  -9  -5   5       13.47       14.21      7.55 o 
  -8  -5   5       21.72       23.79      9.71 o 
  -7  -5   5       52.02       49.47     13.91 o 
  -6  -5   5      248.44      274.30     32.04 o 
  -5  -5   5      225.03      217.33      7.69 o 
  -4  -5   5      185.66      193.07     23.53 o 
  -3  -5   5       73.99       77.44     14.30 o 
  -2  -5   5      271.52      284.35     18.29 o 
  -1  -5   5      112.29      124.01      9.79 o 
   0  -5   5        6.85        3.28      1.68 o 
   1  -5   5      145.85      161.28      8.40 o 
   2  -5   5        8.33        5.89      1.43 o 
   3  -5   5        4.40        8.64      2.08 o 
   4  -5   5       54.02       37.89      4.56 o 
   5  -5   5       21.32       24.70      5.57 o 
   6  -5   5       38.82       47.63      7.74 o 
   7  -5   5       81.59      106.46     20.83 o 
   8  -5   5       56.97       66.32     17.00 o 
   9  -5   5        0.94       -3.83      4.53 o 
 -10  -4   5        0.00        5.28      5.29 o 
  -9  -4   5        0.22       -1.18      4.01 o 
  -8  -4   5       59.97       98.36     19.33 o 
  -7  -4   5      288.47      275.47     26.55 o 
  -6  -4   5       33.72       28.96      5.46 o 
  -5  -4   5      434.77      454.92     19.06 o 
  -4  -4   5        0.00       -0.24      0.97 o 
  -3  -4   5       27.53       18.32      4.77 o 
  -2  -4   5       22.05       20.69      6.14 o 
  -1  -4   5       51.67       36.21      8.17 o 
   0  -4   5       19.90       19.45      2.74 o 
   1  -4   5      213.64      248.44      9.76 o 
   2  -4   5      157.49      166.91      9.37 o 
   3  -4   5        2.07        0.32      1.12 o 
   4  -4   5      386.50      412.74     13.19 o 
   5  -4   5      509.72      536.89     43.97 o 
   6  -4   5        2.87        2.28      2.88 o 
   7  -4   5      108.39      104.55     12.54 o 
   8  -4   5        3.78        7.77      6.59 o 
   9  -4   5       15.16       -4.03      8.52 o 
  10  -4   5        0.57       -9.47      6.31 o 
 -10  -3   5        1.37       -9.37     10.88 o 
  -9  -3   5        0.04        1.55      3.94 o 
  -8  -3   5       10.56       19.95      8.71 o 
  -7  -3   5      107.70      123.23     13.67 o 
  -6  -3   5        8.81       10.77      4.11 o 
  -5  -3   5      117.55      114.06      8.74 o 
  -4  -3   5       30.04       22.89      3.57 o 
  -3  -3   5       17.18       23.23      5.41 o 
  -2  -3   5       32.47       31.34      7.10 o 
  -1  -3   5        1.80        5.10      3.32 o 
   0  -3   5      183.94      156.70      6.53 o 
   1  -3   5      676.24      631.78     12.71 o 
   2  -3   5        0.73        3.98      1.14 o 
   3  -3   5      364.33      346.14     10.80 o 
   4  -3   5       95.93       86.97      6.65 o 
   5  -3   5      247.73      243.95     11.88 o 
   6  -3   5      240.31      226.83     25.42 o 
   7  -3   5      295.25      281.37     34.92 o 
   8  -3   5        4.72        0.11      1.45 o 
   9  -3   5        3.39       -6.77      7.51 o 
  10  -3   5        0.00       22.49     10.40 o 
 -10  -2   5        5.31        4.41      4.95 o 
  -9  -2   5       57.65       66.82     11.51 o 
  -8  -2   5       79.45      107.98     18.29 o 
  -7  -2   5        8.19       10.32      3.76 o 
  -6  -2   5       67.58       67.49      8.61 o 
  -5  -2   5        1.36        0.25      1.67 o 
  -4  -2   5       21.12       11.99      4.84 o 
  -3  -2   5       98.86      115.33     10.12 o 
  -2  -2   5       49.65       39.69     16.82 o 
  -1  -2   5        4.80        5.20      1.73 o 
   0  -2   5     1285.54     1227.06     18.37 o 
   1  -2   5      859.34      885.62     15.71 o 
   2  -2   5       29.90       28.06      2.56 o 
   3  -2   5        1.65        4.28      2.34 o 
   4  -2   5     1146.61     1197.90     21.32 o 
   5  -2   5      174.39      192.15     10.12 o 
   6  -2   5        5.29        2.09      2.04 o 
   7  -2   5        6.48        5.97      3.33 o 
   8  -2   5       47.41       44.54      7.60 o 
   9  -2   5       29.34       20.37     10.22 o 
  10  -2   5        6.93        6.67      7.05 o 
  11  -2   5        0.11       -2.04      6.07 o 
 -10  -1   5        2.95        9.35     11.39 o 
  -9  -1   5        0.07       -3.28      6.30 o 
  -8  -1   5       18.38       26.74      6.05 o 
  -7  -1   5      105.93      108.24     15.97 o 
  -6  -1   5       15.11        7.96      3.21 o 
  -5  -1   5       74.22       81.05     12.33 o 
  -4  -1   5      283.12       66.68    144.19 o 
  -3  -1   5     1459.92     1646.08     35.18 o 
  -2  -1   5      129.20      129.20      9.25 o 
  -1  -1   5      651.43      642.52     14.60 o 
   0  -1   5     4027.42     3776.02     32.94 o 
   1  -1   5      276.65      260.65      7.26 o 
   2  -1   5     2810.57     2775.41     23.46 o 
   3  -1   5        0.01        0.54      1.22 o 
   4  -1   5     1254.58     1326.79     27.14 o 
   5  -1   5      439.73      489.54     17.67 o 
   6  -1   5      284.10      305.19     13.37 o 
   7  -1   5      121.42       92.94     10.24 o 
   8  -1   5        7.99        8.57      5.18 o 
   9  -1   5       77.72      103.80     20.14 o 
  10  -1   5       12.93       32.79     12.66 o 
  11  -1   5        1.58       -7.95      6.48 o 
 -10   0   5        0.01        7.25      8.38 o 
  -9   0   5        1.32        1.79      4.93 o 
  -8   0   5        6.18       18.69      9.86 o 
  -7   0   5       17.23       17.94      4.76 o 
  -6   0   5       55.61       43.23      8.63 o 
  -5   0   5      175.34      185.43     16.77 o 
  -4   0   5       20.04       20.31      6.74 o 
  -3   0   5      159.16      147.05      9.39 o 
  -2   0   5     1369.26     1382.37     26.98 o 
  -1   0   5       66.10       52.91      4.71 o 
   0   0   5       50.88       55.19      4.06 o 
   1   0   5      379.94      364.49      7.98 o 
   2   0   5      660.01      688.54     14.85 o 
   3   0   5     5526.19     5703.07     73.15 o 
   4   0   5      685.28      686.44     19.03 o 
   5   0   5        0.11        1.43      1.77 o 
   6   0   5        3.51        1.56      1.64 o 
   7   0   5      146.68      132.39     11.26 o 
   8   0   5        2.31       12.20      8.69 o 
   9   0   5        5.50        6.32      7.49 o 
  10   0   5        7.81       12.15      8.21 o 
  11   0   5        1.38       10.05      6.81 o 
 -10   1   5        3.65       11.43      8.48 o 
  -9   1   5        1.37        8.37      6.87 o 
  -8   1   5       29.75       34.56      6.45 o 
  -7   1   5        0.16        1.85      2.46 o 
  -6   1   5       22.06       30.41      5.65 o 
  -5   1   5        1.61       -0.70      1.56 o 
  -4   1   5      309.84      305.79     12.73 o 
  -3   1   5       73.11      104.57      6.93 o 
  -2   1   5      113.98      118.26      6.97 o 
  -1   1   5      133.60      129.38      6.09 o 
   0   1   5      504.89      497.80     11.97 o 
   1   1   5     3192.55     3111.51     65.00 o 
   2   1   5      806.46      793.91     13.51 o 
   3   1   5      642.67      742.78     15.80 o 
   4   1   5     1741.17     1846.13     29.01 o 
   5   1   5      354.11      374.59     14.86 o 
   6   1   5      296.84      306.24     15.52 o 
   7   1   5       58.08       55.97      8.70 o 
   8   1   5       93.74      107.31     13.26 o 
   9   1   5       66.51       74.76     16.49 o 
  10   1   5        3.49       -8.74      6.90 o 
  11   1   5        0.23        3.39      4.72 o 
 -10   2   5        0.25       12.16     10.30 o 
  -9   2   5        3.23      -10.35      9.41 o 
  -8   2   5        8.98       13.30      9.47 o 
  -7   2   5       26.21       26.52      4.60 o 
  -6   2   5       81.58       86.58      7.87 o 
  -5   2   5       34.31       30.78      4.17 o 
  -4   2   5       18.88       10.92      2.73 o 
  -3   2   5      309.65      320.31     32.05 o 
  -2   2   5      109.19       90.40      5.19 o 
  -1   2   5        1.69       -0.36      0.70 o 
   0   2   5      235.71      198.96      9.61 o 
   1   2   5      184.63      193.47     14.68 o 
   2   2   5      405.59      377.98     21.64 o 
   3   2   5       12.61       14.99      2.95 o 
   4   2   5       21.54       14.63      7.84 o 
   5   2   5      446.46      490.18     20.33 o 
   6   2   5      702.84      685.64     22.60 o 
   7   2   5      282.95      272.76     18.98 o 
   8   2   5        3.35        7.32      6.89 o 
   9   2   5        2.51       -5.45      5.57 o 
  10   2   5       23.04       24.76      9.47 o 
  11   2   5        2.84       -3.53      3.94 o 
  -9   3   5        0.26        1.75      6.42 o 
  -8   3   5        3.01       15.15     10.56 o 
  -7   3   5       10.41        8.76      1.60 o 
  -6   3   5       10.69       15.92      3.11 o 
  -5   3   5       49.35       68.24     13.97 o 
  -4   3   5      106.81      106.13     16.22 o 
  -3   3   5       21.45       29.37      4.16 o 
  -2   3   5      740.84      822.85     16.86 o 
  -1   3   5       68.92       54.20      4.70 o 
   0   3   5      406.42      442.87     17.75 o 
   1   3   5     1245.26     1291.92     39.72 o 
   2   3   5     1647.85     1589.89     45.13 o 
   3   3   5     2075.62     2138.81     41.51 o 
   4   3   5      236.17      284.70     12.89 o 
   5   3   5      105.97      132.37     10.17 o 
   6   3   5        8.11       14.57      5.09 o 
   7   3   5       35.01       36.00      7.22 o 
   8   3   5      124.88      131.77     14.01 o 
   9   3   5        7.01        0.58      4.12 o 
  10   3   5        1.38       -1.86      3.13 o 
  11   3   5        6.35       -7.74      8.70 o 
  -9   4   5        2.29       11.82      8.99 o 
  -8   4   5        5.01       22.85     11.35 o 
  -7   4   5       23.96       30.86     11.26 o 
  -6   4   5      110.25      104.83     19.77 o 
  -5   4   5       21.04       27.81     10.08 o 
  -4   4   5        0.63        6.10      6.05 o 
  -3   4   5       21.94       20.92      6.84 o 
  -2   4   5        8.43        6.07      1.43 o 
  -1   4   5     1666.75     1649.45     32.57 o 
   0   4   5      768.02      717.97     17.74 o 
   1   4   5        7.07        7.38      1.18 o 
   2   4   5        0.01       -1.19      2.31 o 
   3   4   5      103.44       88.81      4.66 o 
   4   4   5       61.46       63.79      5.83 o 
   5   4   5      270.22      285.22     14.66 o 
   6   4   5      460.55      437.58     20.54 o 
   7   4   5        1.98        0.65      2.72 o 
   8   4   5       29.40       33.53      7.25 o 
   9   4   5        7.30        8.58      3.78 o 
  10   4   5        0.00       -1.81      5.11 o 
  11   4   5        1.44       -1.62      4.60 o 
  -9   5   5       15.11       25.84     12.78 o 
  -8   5   5       32.99       15.71      6.98 o 
  -7   5   5        8.64        8.36      3.88 o 
  -6   5   5        4.37        7.31      4.65 o 
  -5   5   5       49.63       40.49     10.93 o 
  -4   5   5       48.44       40.55     10.68 o 
  -3   5   5      140.46      176.88     14.29 o 
  -2   5   5        0.12        0.68      1.00 o 
  -1   5   5      116.92      102.53      8.73 o 
   0   5   5      219.62      239.93     11.55 o 
   1   5   5      263.85      310.17     13.69 o 
   2   5   5       99.54      113.93      6.16 o 
   3   5   5      881.99      916.32     24.77 o 
   4   5   5      357.21      262.57     87.39 o 
   5   5   5      212.95      219.59     20.69 o 
   6   5   5        0.17       -1.57      1.82 o 
   7   5   5        4.79       11.38      4.00 o 
   8   5   5       19.58       23.03      5.75 o 
   9   5   5        0.13       -2.78      1.85 o 
  10   5   5       28.60       33.00      8.25 o 
  11   5   5        0.07       -4.51      4.46 o 
  -8   6   5        1.63        7.96      4.53 o 
  -7   6   5        0.17       -3.21      3.96 o 
  -6   6   5        0.00        3.13      4.34 o 
  -5   6   5       13.25       11.55      6.43 o 
  -4   6   5       37.92       40.02     12.06 o 
  -3   6   5        0.00       -3.75      4.22 o 
  -2   6   5       60.59       54.08      4.86 o 
  -1   6   5      139.44      136.17      8.23 o 
   0   6   5       74.19       72.95      7.14 o 
   1   6   5      711.46      724.46     31.67 o 
   2   6   5       79.97       28.58     40.95 o 
   3   6   5        7.91        4.36      2.40 o 
   4   6   5        4.68        5.07      1.47 o 
   5   6   5       38.27       45.84      9.49 o 
   6   6   5       95.76       94.26     14.41 o 
   7   6   5      164.76      164.66     13.84 o 
   8   6   5       67.65       80.71     10.56 o 
   9   6   5        0.14        1.01      2.10 o 
  10   6   5        0.01       -0.03      2.60 o 
  11   6   5        8.04       23.20     12.60 o 
  -8   7   5        3.43       -1.20      4.40 o 
  -7   7   5        0.69       -6.79      7.59 o 
  -6   7   5        0.25       14.72      7.92 o 
  -5   7   5       43.05       49.25     14.43 o 
  -4   7   5        3.21        9.76      7.52 o 
  -3   7   5        2.11        6.95      6.02 o 
  -2   7   5        0.03       -0.43      1.02 o 
  -1   7   5       14.72       11.75      2.92 o 
   0   7   5        0.00       -0.71      2.16 o 
   1   7   5       12.84       10.97      2.34 o 
   2   7   5      204.46      197.46     13.35 o 
   3   7   5      292.99      257.31     11.45 o 
   4   7   5      762.71      762.22     22.96 o 
   5   7   5      258.74      215.30     12.86 o 
   6   7   5       17.35       12.47      3.27 o 
   7   7   5        2.97       -0.30      3.66 o 
   8   7   5       24.61       26.97      5.54 o 
   9   7   5        0.20        3.48      2.04 o 
  10   7   5        0.03        8.14      8.21 o 
  -7   8   5        0.14       -1.90      4.12 o 
  -6   8   5       11.85       10.56      7.48 o 
  -5   8   5       23.29       44.27     14.41 o 
  -4   8   5        0.59        0.04      3.42 o 
  -3   8   5       18.58       21.05      2.96 o 
  -2   8   5       40.09       47.48      5.62 o 
  -1   8   5       98.85       82.87      6.36 o 
   0   8   5       80.43       84.11      6.41 o 
   1   8   5       86.38       86.39      7.19 o 
   2   8   5       91.57       89.56      9.26 o 
   3   8   5      110.58      108.94     12.20 o 
   4   8   5        0.37       -0.95      2.73 o 
   5   8   5        1.15       -2.30      3.06 o 
   6   8   5        0.01       -0.55      0.82 o 
   7   8   5       16.09       13.83      9.49 o 
   8   8   5       45.66       57.21      7.80 o 
   9   8   5       24.39       39.27      8.63 o 
  10   8   5        0.97       -3.12      6.65 o 
  -7   9   5       10.44       31.77     13.57 o 
  -6   9   5        2.06       12.58      7.78 o 
  -5   9   5        7.89       14.99      9.81 o 
  -4   9   5        9.47       11.16      6.11 o 
  -3   9   5       57.36       61.57      9.51 o 
  -2   9   5        3.88        1.24      1.85 o 
  -1   9   5        6.20        3.76      2.05 o 
   0   9   5        2.74        1.27      1.91 o 
   1   9   5        1.58        2.82      1.40 o 
   2   9   5       22.10       14.68      4.72 o 
   3   9   5      155.35      131.14     28.29 o 
   4   9   5      104.26       96.32     12.57 o 
   5   9   5       34.88       42.04      5.60 o 
   6   9   5       54.41       65.52     10.22 o 
   7   9   5        8.48        6.52      3.36 o 
   8   9   5        4.38        5.68      5.20 o 
   9   9   5        0.02       -3.34      8.29 o 
  -6  10   5        0.84       -4.83      6.88 o 
  -5  10   5        4.36        4.23      4.78 o 
  -4  10   5       13.48       24.90     10.20 o 
  -3  10   5       17.25        6.45      3.36 o 
  -2  10   5        0.53       -0.77      1.85 o 
  -1  10   5        3.05        6.58      2.55 o 
   0  10   5      196.62      209.82     13.05 o 
   1  10   5      180.32      189.32     10.79 o 
   2  10   5       46.06       48.01      6.51 o 
   3  10   5        1.56        1.06      3.51 o 
   4  10   5        0.08       -7.34      6.07 o 
   5  10   5        3.20        4.94      6.67 o 
   6  10   5        3.02        3.44      3.17 o 
   7  10   5       19.34       31.64     12.98 o 
   8  10   5       12.34       24.45     12.31 o 
  -5  11   5        0.03        4.65      8.49 o 
  -4  11   5        6.48       15.57      8.03 o 
  -3  11   5        4.78       -4.14      6.81 o 
  -2  11   5        7.52        3.56      2.36 o 
  -1  11   5        0.52       -0.74      2.32 o 
   0  11   5        1.03        1.03      2.06 o 
   1  11   5        0.01       -0.46      1.21 o 
   2  11   5        5.48        0.42      1.35 o 
   3  11   5       27.91       16.37      8.95 o 
   4  11   5        8.00        5.32      2.86 o 
   5  11   5       26.84       73.52     19.00 o 
   6  11   5       89.45      112.52     23.03 o 
   7  11   5       55.72       65.98     19.21 o 
  -4  12   5        1.89        9.68      5.71 o 
  -3  12   5        0.09       -0.55      7.32 o 
  -2  12   5        0.52       -0.18      1.78 o 
  -1  12   5        0.05        0.75      2.78 o 
   0  12   5        0.35        1.62      2.28 o 
   1  12   5       18.55       21.86      4.41 o 
   2  12   5       24.09       27.79      9.57 o 
   3  12   5       31.25       24.39     10.72 o 
   4  12   5       62.88       31.08     12.23 o 
   5  12   5        1.99        3.79      6.17 o 
   6  12   5        0.89        4.76      5.18 o 
  -2  13   5        2.96        0.23      2.18 o 
  -1  13   5       12.51        4.18     11.89 o 
   0  13   5        0.30       -1.18      3.66 o 
   1  13   5        2.40       -1.82      4.88 o 
   2  13   5        0.47       -5.79      5.11 o 
   3  13   5        0.14       -1.37      3.18 o 
   4  13   5        4.55       10.06      7.41 o 
  -3 -11   6       35.50       21.33      9.59 o 
  -2 -11   6        4.57        7.55      6.26 o 
  -1 -11   6        0.01       10.06      6.98 o 
   0 -11   6        5.54       12.11      6.00 o 
   1 -11   6        8.71       -9.34      6.28 o 
   2 -11   6        5.35        6.73      5.72 o 
   3 -11   6       12.54       12.06      6.56 o 
  -4 -10   6        0.09       -4.69      7.47 o 
  -3 -10   6        6.79        0.69      3.81 o 
  -2 -10   6        1.42        8.74      5.70 o 
  -1 -10   6       17.64       31.20     11.05 o 
   0 -10   6        1.45        0.10      3.32 o 
   1 -10   6        0.52        3.25      6.04 o 
   2 -10   6       32.81       27.29      7.27 o 
   3 -10   6        0.91       -3.55      4.00 o 
   4 -10   6        2.45        5.23      3.38 o 
  -6  -9   6        0.03       -4.01      4.99 o 
  -5  -9   6        0.87      -11.87      8.87 o 
  -4  -9   6       20.66       24.73      9.29 o 
  -3  -9   6       15.51       13.71      7.91 o 
  -2  -9   6       47.56       64.65     15.67 o 
  -1  -9   6       37.22       33.63     12.15 o 
   0  -9   6       34.65       49.87     13.05 o 
   1  -9   6        4.96        5.99      3.02 o 
   2  -9   6       30.72       31.23      7.22 o 
   3  -9   6        4.66        5.44      3.39 o 
   4  -9   6        1.93       -0.76      1.89 o 
   5  -9   6        8.83       14.26      5.41 o 
   6  -9   6        2.96        2.35      5.09 o 
  -7  -8   6        8.86        7.09      3.29 o 
  -6  -8   6        6.94        5.95      5.95 o 
  -5  -8   6       95.01      102.76     20.84 o 
  -4  -8   6       85.67       96.85     20.05 o 
  -3  -8   6        8.49        3.63      2.94 o 
  -2  -8   6       12.47       20.91      7.86 o 
  -1  -8   6       26.32       27.52      9.92 o 
   0  -8   6       75.56       67.21      7.27 o 
   1  -8   6       73.68       62.19      7.08 o 
   2  -8   6       12.20       12.40      5.70 o 
   3  -8   6        1.54       -2.68      3.13 o 
   4  -8   6       26.47       36.30      7.73 o 
   5  -8   6        2.41        5.28      3.08 o 
   6  -8   6       13.49       13.54      8.85 o 
   7  -8   6        2.64       21.73     10.51 o 
  -8  -7   6       12.96       12.76      7.07 o 
  -7  -7   6       17.51        7.46      6.89 o 
  -6  -7   6        1.97       -6.81      7.58 o 
  -5  -7   6        0.27        5.24      3.98 o 
  -4  -7   6        6.35        3.73      3.26 o 
  -3  -7   6       16.51       23.01      9.16 o 
  -2  -7   6      136.95      159.46     22.27 o 
  -1  -7   6      485.83      490.51     38.24 o 
   0  -7   6      107.14      100.98      7.36 o 
   1  -7   6      117.66      123.72      9.19 o 
   2  -7   6        3.66        2.32      1.83 o 
   3  -7   6       35.70       30.69      5.04 o 
   4  -7   6       52.65       46.27      8.34 o 
   5  -7   6       17.56       17.02      5.19 o 
   6  -7   6        0.28       -3.42      6.61 o 
   7  -7   6        7.94       19.24      7.30 o 
   8  -7   6        1.18        2.55      5.14 o 
  -9  -6   6        1.55        0.00      4.29 o 
  -8  -6   6        0.54       10.75      7.33 o 
  -7  -6   6        0.01       -7.43      7.41 o 
  -6  -6   6       28.10       36.20     11.82 o 
  -5  -6   6       37.20       35.03     11.46 o 
  -4  -6   6      161.60      215.39     26.74 o 
  -3  -6   6      403.08      452.20     37.21 o 
  -2  -6   6        2.07       -0.02      4.36 o 
  -1  -6   6      147.52      147.16     19.80 o 
   0  -6   6       41.54       43.53      4.93 o 
   1  -6   6        0.78       -2.24      2.01 o 
   2  -6   6       26.05       22.15      3.58 o 
   3  -6   6       82.44       95.88      7.69 o 
   4  -6   6        7.95       10.50      2.70 o 
   5  -6   6       31.38       29.23      6.38 o 
   6  -6   6        1.97       -3.47      6.06 o 
   7  -6   6        8.55       23.97     11.04 o 
   8  -6   6        5.59        9.58      7.08 o 
   9  -6   6        4.54       15.05     10.61 o 
  -9  -5   6        4.44       19.63     10.22 o 
  -8  -5   6       22.66       17.88      8.84 o 
  -7  -5   6        0.46        9.52      7.88 o 
  -6  -5   6       43.66       41.56      7.85 o 
  -5  -5   6        4.82        5.48      1.32 o 
  -4  -5   6        2.97       -0.55      3.21 o 
  -3  -5   6       51.67       59.95     12.49 o 
  -2  -5   6       29.31       32.50      9.20 o 
  -1  -5   6      137.62      124.82     10.08 o 
   0  -5   6        7.49       12.52      2.93 o 
   1  -5   6      556.76      548.64     15.95 o 
   2  -5   6       39.32       47.79      4.93 o 
   3  -5   6      226.41      212.98     10.87 o 
   4  -5   6        7.15        5.28      2.74 o 
   5  -5   6       83.02       67.61      9.15 o 
   6  -5   6       37.05       38.86      7.27 o 
   7  -5   6        3.74       -1.35      4.51 o 
   8  -5   6       15.03       40.40     14.64 o 
   9  -5   6        0.22       -2.17      5.84 o 
  -9  -4   6        3.39        8.24      6.79 o 
  -8  -4   6       17.31       17.90      8.83 o 
  -7  -4   6        0.10       11.69      7.22 o 
  -6  -4   6       92.51       94.30      9.80 o 
  -5  -4   6      415.21      437.05     18.75 o 
  -4  -4   6      539.50      575.42     16.85 o 
  -3  -4   6        2.58        1.94      0.93 o 
  -2  -4   6        6.45       -1.70      2.90 o 
  -1  -4   6       99.11       82.00      5.34 o 
   0  -4   6      105.19      104.82      5.75 o 
   1  -4   6      428.59      402.06     11.11 o 
   2  -4   6       21.27       24.16      2.98 o 
   3  -4   6      104.11      119.98      7.11 o 
   4  -4   6        1.75        5.45      2.35 o 
   5  -4   6        2.51        2.78      2.58 o 
   6  -4   6       16.26       15.51      4.69 o 
   7  -4   6        1.07        1.33      4.87 o 
   8  -4   6       43.29       51.85     14.61 o 
   9  -4   6        5.85       21.47     10.50 o 
  10  -4   6        0.14        8.06      8.22 o 
 -10  -3   6        1.64        2.15      2.32 o 
  -9  -3   6       11.29       17.54      7.78 o 
  -8  -3   6       48.34       51.84     13.64 o 
  -7  -3   6      110.60      105.07     13.02 o 
  -6  -3   6       95.42       94.86     10.20 o 
  -5  -3   6       31.58       31.57      5.28 o 
  -4  -3   6       26.16       31.42      6.58 o 
  -3  -3   6      307.40      326.74     12.07 o 
  -2  -3   6       73.80       73.03      7.06 o 
  -1  -3   6        0.53       -0.27      0.85 o 
   0  -3   6      396.81      399.88     13.20 o 
   1  -3   6     1178.71     1201.72     18.85 o 
   2  -3   6      231.12      237.02      8.79 o 
   3  -3   6        3.23       12.41      2.23 o 
   4  -3   6       97.18       96.98      6.53 o 
   5  -3   6       20.44       22.14      3.48 o 
   6  -3   6       16.19       32.08      6.62 o 
   7  -3   6        1.77       -0.52      4.55 o 
   8  -3   6        3.95       -1.03      4.91 o 
   9  -3   6       18.96       40.96     12.73 o 
  10  -3   6        0.34       15.19      8.93 o 
  -9  -2   6        2.56       -3.06      8.81 o 
  -8  -2   6        5.41        2.39      3.36 o 
  -7  -2   6       20.93       28.00      6.17 o 
  -6  -2   6        1.17        1.59      2.13 o 
  -5  -2   6       53.51       55.96      8.19 o 
  -4  -2   6        0.23        2.84      3.29 o 
  -3  -2   6      458.44      383.38     26.71 o 
  -2  -2   6      774.33      841.67     18.82 o 
  -1  -2   6      354.78      390.97     14.21 o 
   0  -2   6       16.99       16.29      2.31 o 
   1  -2   6      288.59      277.86      8.51 o 
   2  -2   6       90.28       73.62      6.83 o 
   3  -2   6      274.86      278.58      9.61 o 
   4  -2   6       12.44        5.90      1.26 o 
   5  -2   6      295.15      290.95     11.61 o 
   6  -2   6       80.44       91.59      8.70 o 
   7  -2   6      171.22      187.90     15.47 o 
   8  -2   6       54.02       59.92     15.03 o 
   9  -2   6        0.18        8.91      8.93 o 
  10  -2   6        1.31       -6.50      8.98 o 
  11  -2   6        1.04       -7.41      7.17 o 
  -9  -1   6        2.87        2.28      2.68 o 
  -8  -1   6        9.71       18.32      5.83 o 
  -7  -1   6      105.27      111.40     16.28 o 
  -6  -1   6       69.83       68.83     12.21 o 
  -5  -1   6        3.70        3.96      3.96 o 
  -4  -1   6      137.80      129.92     10.97 o 
  -3  -1   6      423.02       88.64    242.51 o 
  -2  -1   6      152.29      165.81      8.37 o 
  -1  -1   6      134.94      143.73      7.52 o 
   0  -1   6     1461.56     1404.97     19.54 o 
   1  -1   6      452.70      495.08     10.87 o 
   2  -1   6      641.73      672.65     13.34 o 
   3  -1   6      374.24      361.86     10.63 o 
   4  -1   6      106.65      111.93      7.19 o 
   5  -1   6      530.75      536.76     17.00 o 
   6  -1   6      394.51      375.96     15.02 o 
   7  -1   6        1.25        4.64      3.08 o 
   8  -1   6        9.58        6.18      5.50 o 
   9  -1   6       31.26       29.99      9.98 o 
  10  -1   6        6.77       -4.89      3.26 o 
  11  -1   6        1.34        6.77      8.02 o 
 -10   0   6       11.72       -2.73      7.26 o 
  -9   0   6       17.44       10.28      6.96 o 
  -8   0   6        0.59        0.22      1.76 o 
  -7   0   6       88.09       91.34     10.94 o 
  -6   0   6        0.22        4.10      1.45 o 
  -5   0   6        2.30        1.28      3.38 o 
  -4   0   6      318.08      319.80     15.56 o 
  -3   0   6     1559.91     1659.18     50.56 o 
  -2   0   6      418.62      433.10     16.33 o 
  -1   0   6      438.73      463.36     13.26 o 
   0   0   6      190.14      223.35      8.87 o 
   1   0   6        0.57        1.26      0.90 o 
   2   0   6       83.32       78.61      4.70 o 
   3   0   6      782.08      834.75     16.64 o 
   4   0   6      105.91      121.39      6.97 o 
   5   0   6        3.52        1.57      3.11 o 
   6   0   6       65.60       75.31      9.92 o 
   7   0   6        0.02        0.94      2.14 o 
   8   0   6       73.82       83.09     12.25 o 
   9   0   6        0.38        6.74      6.87 o 
  10   0   6       26.05       23.55     10.34 o 
  11   0   6       19.46       20.23      9.88 o 
  -9   1   6        0.02       13.35     10.10 o 
  -8   1   6       14.42       11.79      3.76 o 
  -7   1   6       16.42       13.81      3.75 o 
  -6   1   6      101.33      117.49     10.76 o 
  -5   1   6      246.80      256.63     17.83 o 
  -4   1   6      252.79      281.16     13.00 o 
  -3   1   6       47.34       51.14      5.33 o 
  -2   1   6     1084.20     1138.86     23.78 o 
  -1   1   6       50.89       53.29      4.24 o 
   0   1   6       72.66       79.76      4.61 o 
   1   1   6       60.04       47.71      6.12 o 
   2   1   6      773.60      842.91     15.10 o 
   3   1   6       15.09       16.67      2.42 o 
   4   1   6       41.62       45.06      4.61 o 
   5   1   6      481.16      461.93     16.57 o 
   6   1   6        0.21       -0.90      1.34 o 
   7   1   6       96.47      112.93     12.66 o 
   8   1   6       24.88       37.21     11.24 o 
   9   1   6        8.40       14.38      7.29 o 
  10   1   6       10.86       10.11      5.71 o 
  11   1   6        0.81        5.43      6.71 o 
  -9   2   6        0.00       -7.86      6.66 o 
  -8   2   6        1.53        4.30      6.72 o 
  -7   2   6       67.76       85.00      9.99 o 
  -6   2   6        0.60        1.96      1.87 o 
  -5   2   6        4.79        7.15      2.52 o 
  -4   2   6      224.67      218.62      8.98 o 
  -3   2   6       97.51      115.38      6.90 o 
  -2   2   6      869.84      837.69     18.32 o 
  -1   2   6      489.17      503.78     20.66 o 
   0   2   6        0.48        1.54      1.11 o 
   1   2   6       41.22       67.33      9.48 o 
   2   2   6      390.02      376.80     15.16 o 
   3   2   6      748.66      780.93     14.01 o 
   4   2   6      136.57      128.76      7.10 o 
   5   2   6       12.62       18.00      4.12 o 
   6   2   6        6.14        6.93      2.16 o 
   7   2   6       47.93       61.41      9.16 o 
   8   2   6        0.18        0.25      2.31 o 
   9   2   6      116.85      133.01     15.30 o 
  10   2   6       47.09       55.30     14.26 o 
  11   2   6        0.40       -9.21      6.14 o 
  -9   3   6        1.21       -0.10      7.41 o 
  -8   3   6        8.44       10.17      8.46 o 
  -7   3   6        3.72       17.77      9.75 o 
  -6   3   6       90.90       83.72      8.36 o 
  -5   3   6       89.93       95.27      6.09 o 
  -4   3   6      481.21      498.40     35.87 o 
  -3   3   6       26.83       31.98      4.72 o 
  -2   3   6      321.12      306.80     12.08 o 
  -1   3   6      272.85      264.36     11.26 o 
   0   3   6       20.30       22.70      4.38 o 
   1   3   6      478.23      475.73     11.98 o 
   2   3   6        2.51        6.11      3.08 o 
   3   3   6      209.52      180.83      6.62 o 
   4   3   6      287.94      311.41     11.40 o 
   5   3   6       53.55       50.69      6.20 o 
   6   3   6        0.14        0.23      1.28 o 
   7   3   6      459.76      454.55     23.73 o 
   8   3   6      135.31      138.07     14.22 o 
   9   3   6       28.92       36.90      7.68 o 
  10   3   6        7.39       -0.77      3.03 o 
  11   3   6        1.64        1.97      2.95 o 
  -9   4   6        0.33       -9.09      8.08 o 
  -8   4   6       13.40       13.31      9.26 o 
  -7   4   6       16.09       13.84      7.57 o 
  -6   4   6        0.08        0.58      4.84 o 
  -5   4   6        9.05       30.04     10.71 o 
  -4   4   6      185.10      169.48     21.58 o 
  -3   4   6      139.25      125.62     16.70 o 
  -2   4   6      757.22      843.70     29.14 o 
  -1   4   6       69.57       72.92      9.80 o 
   0   4   6      241.66      253.60     15.08 o 
   1   4   6      205.76      230.64      8.13 o 
   2   4   6       48.72       63.62     14.95 o 
   3   4   6      140.23       38.75     70.56 o 
   4   4   6      217.38      204.47      9.80 o 
   5   4   6      287.86      322.77     15.15 o 
   6   4   6       78.51       84.93      7.71 o 
   7   4   6        0.18        0.58      1.46 o 
   8   4   6       18.18       18.29      5.11 o 
   9   4   6       11.76        0.70      3.37 o 
  10   4   6        6.12       11.10      5.09 o 
  11   4   6        4.76       -2.96      6.25 o 
  -9   5   6        3.15        9.77     10.22 o 
  -8   5   6        0.28      -12.76     10.89 o 
  -7   5   6        6.47       25.51     10.47 o 
  -6   5   6        5.80       14.27      7.32 o 
  -5   5   6       53.07       44.71     12.59 o 
  -4   5   6      124.11      110.85     17.72 o 
  -3   5   6        0.02        1.52      2.90 o 
  -2   5   6       28.55       25.38      3.42 o 
  -1   5   6       25.65       22.75      5.29 o 
   0   5   6        0.11        0.73      1.23 o 
   1   5   6      547.31      538.62     15.57 o 
   2   5   6       79.88       84.69      7.22 o 
   3   5   6       34.67       40.36      6.02 o 
   4   5   6        5.12        3.70      0.87 o 
   5   5   6       27.99       23.25      4.03 o 
   6   5   6      316.43      312.23     14.46 o 
   7   5   6       40.26       35.80      7.46 o 
   8   5   6       52.06       60.72      9.11 o 
   9   5   6       13.67       24.73      6.63 o 
  10   5   6        9.93        5.52      4.82 o 
  11   5   6        0.49       -6.66      8.86 o 
  -8   6   6       34.47       45.45     15.39 o 
  -7   6   6        3.54       -0.67      5.51 o 
  -6   6   6        2.08        2.62      5.09 o 
  -5   6   6       25.25       20.15      9.22 o 
  -4   6   6        5.11       11.09      5.83 o 
  -3   6   6       23.46       37.72     10.21 o 
  -2   6   6       34.27       41.95      4.59 o 
  -1   6   6       34.41       34.37      5.67 o 
   0   6   6      124.04      108.13      8.39 o 
   1   6   6     1256.95     1242.49     24.00 o 
   2   6   6        6.77        8.25      2.04 o 
   3   6   6      954.23      996.61     21.46 o 
   4   6   6       84.41       90.74      6.81 o 
   5   6   6      193.00      177.05     10.57 o 
   6   6   6      143.44      120.43      8.93 o 
   7   6   6       36.75       39.18      6.83 o 
   8   6   6        2.59        1.92      1.56 o 
   9   6   6        0.21        1.48      2.13 o 
  10   6   6        3.32        1.32      3.04 o 
  11   6   6        0.69        3.00      7.37 o 
  -8   7   6        0.01       -3.63      4.88 o 
  -7   7   6        0.00        6.28      6.08 o 
  -6   7   6        0.11        5.07      6.89 o 
  -5   7   6       41.37       34.45     12.11 o 
  -4   7   6       17.27       12.49      7.46 o 
  -3   7   6        8.85       14.26      7.85 o 
  -2   7   6      128.03      130.83      8.22 o 
  -1   7   6       49.35       54.83      5.03 o 
   0   7   6      392.75      379.21     25.41 o 
   1   7   6      315.57      321.23     13.94 o 
   2   7   6       36.05       31.22      5.96 o 
   3   7   6       50.06       42.73      5.44 o 
   4   7   6       22.47       21.16      3.67 o 
   5   7   6        1.92        3.24      1.90 o 
   6   7   6       58.06       51.26      5.61 o 
   7   7   6       61.51       76.29      9.31 o 
   8   7   6       13.03       11.71      4.02 o 
   9   7   6       12.08       11.17      3.70 o 
  10   7   6       13.63       19.31      5.83 o 
  -7   8   6        0.02        7.08      7.03 o 
  -6   8   6        0.03        7.24      8.03 o 
  -5   8   6        0.96       10.25      6.99 o 
  -4   8   6       66.39       73.75     16.23 o 
  -3   8   6        0.06        4.44      5.72 o 
  -2   8   6       89.28       98.95      8.07 o 
  -1   8   6        9.12        6.43      1.90 o 
   0   8   6      221.39      211.61     10.21 o 
   1   8   6       16.75       18.60      3.77 o 
   2   8   6       18.68       21.74      4.55 o 
   3   8   6       96.23      100.51     11.46 o 
   4   8   6      239.75      233.71     13.29 o 
   5   8   6      564.69      498.80     29.08 o 
   6   8   6       38.71       45.37      6.46 o 
   7   8   6        0.91       -0.65      3.04 o 
   8   8   6        0.87        1.85      4.19 o 
   9   8   6        2.69       -0.21      4.33 o 
  10   8   6        0.05        0.38      4.05 o 
  -7   9   6        1.77       15.14     11.24 o 
  -6   9   6        0.49       -1.08      5.29 o 
  -5   9   6        0.70        6.38      4.93 o 
  -4   9   6        0.49       -1.70      3.21 o 
  -3   9   6      109.97      138.68     21.55 o 
  -2   9   6      142.18      163.50     12.17 o 
  -1   9   6        8.55        6.10      2.21 o 
   0   9   6       39.12       43.47      5.02 o 
   1   9   6        1.63        1.97      1.23 o 
   2   9   6      297.75      277.50     19.04 o 
   3   9   6      108.41      105.87      8.84 o 
   4   9   6        3.09        2.44      3.85 o 
   5   9   6        9.57       12.85      2.66 o 
   6   9   6       13.05        9.09      4.39 o 
   7   9   6        2.66        9.39      6.75 o 
   8   9   6       15.52       30.75      7.81 o 
   9   9   6       42.72       76.74     20.42 o 
  -6  10   6        3.74       18.11     11.04 o 
  -5  10   6       17.71        5.59      7.98 o 
  -4  10   6        0.66        4.57      4.08 o 
  -3  10   6       54.90       69.19     16.18 o 
  -2  10   6        1.69        0.56      1.50 o 
  -1  10   6       72.88       75.81      7.90 o 
   0  10   6        1.40        2.25      1.87 o 
   1  10   6       41.51       38.79      6.31 o 
   2  10   6       24.98       28.67      4.74 o 
   3  10   6        6.19        5.77      2.19 o 
   4  10   6       72.70       71.28     12.89 o 
   5  10   6        0.04        0.24      6.20 o 
   6  10   6       15.22       23.04      6.46 o 
   7  10   6       61.97       62.45     10.64 o 
   8  10   6       50.55       82.23     20.96 o 
  -5  11   6        2.59        1.08      4.19 o 
  -4  11   6        5.01        1.96      3.30 o 
  -3  11   6       19.67       23.52      9.11 o 
  -2  11   6        1.26        9.70      6.72 o 
  -1  11   6        5.38        1.03      1.74 o 
   0  11   6       20.38       22.98      4.74 o 
   1  11   6        0.81       -1.74      1.47 o 
   2  11   6       54.57       69.00     10.37 o 
   3  11   6       10.52       18.59      7.08 o 
   4  11   6       36.14       45.98      8.76 o 
   5  11   6        2.35        4.40      2.73 o 
   6  11   6        0.02        0.19      3.40 o 
   7  11   6        2.48       10.14      7.98 o 
  -4  12   6        0.95       -2.57      4.62 o 
  -3  12   6        0.66        0.04      7.45 o 
  -2  12   6        1.00        8.21      5.53 o 
  -1  12   6       12.72       10.36      4.33 o 
   0  12   6       39.14       44.60      6.68 o 
   1  12   6       11.22        8.01      3.54 o 
   2  12   6       24.90       21.42      5.93 o 
   3  12   6        0.00        0.37      1.39 o 
   4  12   6        8.97       21.73      9.97 o 
   5  12   6        5.52       29.45     12.30 o 
   6  12   6      139.97      150.32     27.94 o 
  -2  13   6        0.01        1.53      1.99 o 
  -1  13   6       14.40        7.37      4.43 o 
   0  13   6        3.23        9.85      5.76 o 
   1  13   6       14.18       13.84      7.14 o 
   2  13   6        0.10       16.81      8.79 o 
   3  13   6        5.97      -10.18      7.83 o 
   4  13   6       44.80       53.31     16.67 o 
   5  13   6       19.53       16.56      8.12 o 
  -2 -11   7        7.75        5.27      2.93 o 
  -1 -11   7        0.03       -0.35      2.84 o 
   0 -11   7        3.03       -4.11      4.63 o 
   1 -11   7        0.28      -10.75      7.16 o 
   2 -11   7        8.24       13.60      7.82 o 
  -4 -10   7        2.86        3.18      3.43 o 
  -3 -10   7        8.05        9.07      6.71 o 
  -2 -10   7       12.91       23.52     10.62 o 
  -1 -10   7        5.21        1.37      3.71 o 
   0 -10   7       18.56       18.86      9.91 o 
   1 -10   7       27.45       39.07     12.68 o 
   2 -10   7        0.49        0.80      2.07 o 
   3 -10   7        2.95        2.08      6.12 o 
   4 -10   7        0.00       -3.40      8.62 o 
  -5  -9   7        6.74       13.16      8.85 o 
  -4  -9   7       15.10        9.31      4.60 o 
  -3  -9   7       12.83       21.74      9.57 o 
  -2  -9   7       18.92       28.53     10.82 o 
  -1  -9   7       22.21       28.22     10.10 o 
   0  -9   7       13.26        9.40      7.03 o 
   1  -9   7       11.17       14.50      7.73 o 
   2  -9   7       10.09        9.75      5.91 o 
   3  -9   7       44.44       56.98     10.54 o 
   4  -9   7       22.87       28.84      6.84 o 
   5  -9   7        3.27        4.83      4.87 o 
  -6  -8   7        0.29       -3.62      3.01 o 
  -5  -8   7        0.31       -1.34      5.57 o 
  -4  -8   7        3.12       -0.58      6.34 o 
  -3  -8   7        5.34        0.62      4.69 o 
  -2  -8   7       29.63       33.35     11.12 o 
  -1  -8   7       26.41       18.44      8.92 o 
   0  -8   7      278.35      312.73     32.09 o 
   1  -8   7       81.08       93.40     12.47 o 
   2  -8   7        4.13        0.56      3.12 o 
   3  -8   7       12.99        7.76      3.37 o 
   4  -8   7        9.02        4.19      2.32 o 
   5  -8   7        0.61        3.56      4.24 o 
   6  -8   7        1.39        5.06      6.93 o 
   7  -8   7        0.70        8.44      5.50 o 
  -7  -7   7        3.13       15.08      7.89 o 
  -6  -7   7        2.19      -12.42      8.28 o 
  -5  -7   7       69.18       78.13     17.25 o 
  -4  -7   7       70.45       77.86     17.87 o 
  -3  -7   7       66.23       81.35     17.21 o 
  -2  -7   7       84.90      127.89     20.63 o 
  -1  -7   7        5.14        8.33      5.39 o 
   0  -7   7       10.70       18.43      3.05 o 
   1  -7   7       31.82       25.67      4.30 o 
   2  -7   7       50.32       52.03      6.62 o 
   3  -7   7        8.98        2.73      1.84 o 
   4  -7   7       23.66       27.23      6.71 o 
   5  -7   7       10.24       13.83      5.01 o 
   6  -7   7       21.90       28.30     11.08 o 
   7  -7   7        0.00       -8.30      6.45 o 
   8  -7   7        0.04       -5.02      4.04 o 
  -8  -6   7        1.45        3.94      4.78 o 
  -7  -6   7       48.12       71.04     17.32 o 
  -6  -6   7       29.60       23.60      8.72 o 
  -5  -6   7        0.68        0.05      3.25 o 
  -4  -6   7       24.86       35.17     11.10 o 
  -3  -6   7        2.71       16.83      8.15 o 
  -2  -6   7        8.03       16.07      7.31 o 
  -1  -6   7      390.99      344.25     31.15 o 
   0  -6   7      144.49      128.89      8.50 o 
   1  -6   7        0.05       -2.14      1.45 o 
   2  -6   7       85.84       90.76      8.24 o 
   3  -6   7       39.30       35.30      5.44 o 
   4  -6   7        9.52        7.82      3.69 o 
   5  -6   7       14.18       15.94      7.56 o 
   6  -6   7       16.47       25.24     11.10 o 
   7  -6   7        3.27       14.31      7.98 o 
   8  -6   7        0.33       -3.37      3.90 o 
  -9  -5   7        0.16       -2.96      4.67 o 
  -8  -5   7        9.05        5.47      3.82 o 
  -7  -5   7       13.43       17.77      8.28 o 
  -6  -5   7        0.20       -4.56      6.37 o 
  -5  -5   7        5.06        6.63      1.32 o 
  -4  -5   7      307.15      350.13     33.04 o 
  -3  -5   7      494.13      472.51     37.09 o 
  -2  -5   7      101.48       73.93     14.28 o 
  -1  -5   7       21.30       29.11      8.51 o 
   0  -5   7        1.61        0.98      0.61 o 
   1  -5   7        0.07       -0.01      1.86 o 
   2  -5   7        9.21       11.43      2.43 o 
   3  -5   7       62.13       62.83      9.31 o 
   4  -5   7       24.62       35.26      4.65 o 
   5  -5   7      249.41      296.22     30.85 o 
   6  -5   7        0.02      -13.12      8.75 o 
   7  -5   7        3.87        4.92      6.12 o 
   8  -5   7        9.19       -4.87      5.98 o 
   9  -5   7        0.90       -1.98      7.41 o 
  -9  -4   7        0.12        5.94      5.80 o 
  -8  -4   7        3.65        7.51      5.50 o 
  -7  -4   7        5.55        2.63      4.36 o 
  -6  -4   7       91.18      106.70     18.88 o 
  -5  -4   7       19.33       18.13      3.56 o 
  -4  -4   7       61.14       64.05      4.63 o 
  -3  -4   7        0.01        0.69      1.68 o 
  -2  -4   7        1.65        0.20      1.22 o 
  -1  -4   7      135.20      132.46      7.95 o 
   0  -4   7       25.54       21.80      2.91 o 
   1  -4   7      504.21      498.35     12.96 o 
   2  -4   7       59.06       50.41      4.09 o 
   3  -4   7      215.32      233.60      9.26 o 
   4  -4   7        4.66        6.04      1.89 o 
   5  -4   7       83.41       80.56      9.96 o 
   6  -4   7        3.33        0.83      4.49 o 
   7  -4   7        5.60        2.35      4.35 o 
   8  -4   7        7.65        1.30      5.99 o 
   9  -4   7        2.49        7.54      7.34 o 
  10  -4   7        0.78        6.42      8.10 o 
  -9  -3   7        4.79        4.39      3.32 o 
  -8  -3   7        1.05        4.02      3.88 o 
  -7  -3   7        1.70       -1.80      4.00 o 
  -6  -3   7        1.33        0.62      3.36 o 
  -5  -3   7       52.12       38.59      7.60 o 
  -4  -3   7      104.95       98.37      8.68 o 
  -3  -3   7      197.91      174.06      9.34 o 
  -2  -3   7      551.34      513.67     15.21 o 
  -1  -3   7      128.90      125.68      8.55 o 
   0  -3   7      201.96      229.92      9.36 o 
   1  -3   7      111.14      145.86      7.37 o 
   2  -3   7      516.44      518.64     13.48 o 
   3  -3   7       64.17       60.91      4.93 o 
   4  -3   7      306.47      330.61     14.43 o 
   5  -3   7        1.91        2.34      1.72 o 
   6  -3   7        6.54       12.64      5.32 o 
   7  -3   7       53.55       56.70     14.79 o 
   8  -3   7        2.25        1.85      3.33 o 
   9  -3   7        6.75       11.82      8.32 o 
  10  -3   7       10.63        7.83      7.44 o 
  -9  -2   7        0.35       -1.72      5.25 o 
  -8  -2   7        1.48        3.99      4.21 o 
  -7  -2   7      101.77       94.62     16.61 o 
  -6  -2   7       41.01       34.35      6.25 o 
  -5  -2   7       77.37       76.86      9.91 o 
  -4  -2   7      130.08      122.47     11.94 o 
  -3  -2   7       46.49       47.12      9.40 o 
  -2  -2   7      104.98      100.63      8.06 o 
  -1  -2   7      125.30      131.58      9.93 o 
   0  -2   7      306.54      275.15     15.80 o 
   1  -2   7      804.68      762.85     16.38 o 
   2  -2   7     1030.80     1027.97     18.22 o 
   3  -2   7       82.98       86.09      5.17 o 
   4  -2   7      185.71      194.80     10.12 o 
   5  -2   7      117.07      119.88      7.68 o 
   6  -2   7       22.27       16.02      3.64 o 
   7  -2   7       11.69        7.35      6.17 o 
   8  -2   7        7.80       17.69      8.38 o 
   9  -2   7       25.12       34.18     12.35 o 
  10  -2   7        0.17       10.47      8.61 o 
  11  -2   7        2.67       12.15      9.11 o 
  -9  -1   7       19.80       16.76      5.95 o 
  -8  -1   7       30.72       35.99      8.18 o 
  -7  -1   7        0.05       -3.79      4.03 o 
  -6  -1   7       12.75        9.63      4.26 o 
  -5  -1   7        2.72        8.16      5.13 o 
  -4  -1   7       46.40       60.16     10.51 o 
  -3  -1   7      409.65      383.31     14.25 o 
  -2  -1   7      777.46      764.73     22.68 o 
  -1  -1   7     1912.51     1876.68     36.96 o 
   0  -1   7      370.44      367.60     10.78 o 
   1  -1   7      483.16      507.05     13.02 o 
   2  -1   7       38.91       43.51      3.51 o 
   3  -1   7      491.51      585.65     14.03 o 
   4  -1   7        2.05        1.75      1.02 o 
   5  -1   7        9.07        8.28      2.04 o 
   6  -1   7       19.69       22.14      3.89 o 
   7  -1   7       26.76       22.56      4.97 o 
   8  -1   7        1.70        4.85      3.43 o 
   9  -1   7        1.07        5.59      3.93 o 
  10  -1   7        5.35       -0.11      4.19 o 
  11  -1   7        0.02       18.82     11.41 o 
  -9   0   7        6.04       -1.00      7.04 o 
  -8   0   7        7.30       11.02      3.97 o 
  -7   0   7       13.90       18.34      5.04 o 
  -6   0   7        0.62       -0.68      3.15 o 
  -5   0   7      309.30      299.26     16.70 o 
  -4   0   7       97.33       12.21     46.76 o 
  -3   0   7       86.59       50.87     37.94 o 
  -2   0   7       14.65       20.00      3.85 o 
  -1   0   7       95.45       88.46      6.25 o 
   0   0   7      266.08      287.41      9.54 o 
   1   0   7        2.77        5.79      1.45 o 
   2   0   7     1988.98     1913.39     24.86 o 
   3   0   7        1.95        3.98      1.88 o 
   4   0   7      953.15     1016.15     20.78 o 
   5   0   7        2.89        0.92      1.22 o 
   6   0   7      223.89      239.65     13.65 o 
   7   0   7       33.75       30.05      5.64 o 
   8   0   7       36.24       35.88      8.58 o 
   9   0   7        5.23        8.74      5.71 o 
  10   0   7        2.56       10.47      5.31 o 
  11   0   7        3.96       10.69      8.62 o 
  -9   1   7        4.25       17.11     10.71 o 
  -8   1   7        5.87       11.55      3.81 o 
  -7   1   7       24.21       24.98      6.36 o 
  -6   1   7       30.41       31.05      5.59 o 
  -5   1   7       27.01       36.45      5.26 o 
  -4   1   7      201.51      180.18     11.13 o 
  -3   1   7      405.21      410.22     16.06 o 
  -2   1   7        2.15       -0.39      0.88 o 
  -1   1   7        3.68        1.05      0.89 o 
   0   1   7     2603.89     2684.44     29.17 o 
   1   1   7     5122.54     5092.87     44.21 o 
   2   1   7      135.13      130.48      7.85 o 
   3   1   7      924.74     1000.51     19.49 o 
   4   1   7      404.23      521.74     15.89 o 
   5   1   7       31.07       25.01      4.07 o 
   6   1   7       10.92        8.56      2.95 o 
   7   1   7       63.07       75.45     10.53 o 
   8   1   7       35.89       31.28     12.14 o 
   9   1   7        9.66       18.22      9.36 o 
  10   1   7        3.01        2.00      4.46 o 
  11   1   7       27.49       30.00     11.87 o 
  -9   2   7        2.16        5.81      9.07 o 
  -8   2   7        0.20        2.38      3.64 o 
  -7   2   7       18.25       15.28      3.80 o 
  -6   2   7       83.06       77.04      8.00 o 
  -5   2   7      255.68      262.76     14.24 o 
  -4   2   7       24.96       25.69      3.34 o 
  -3   2   7      256.29      247.20     11.25 o 
  -2   2   7     1412.61     1513.23     47.43 o 
  -1   2   7       64.02       66.95      5.06 o 
   0   2   7     2341.87     2463.34     41.29 o 
   1   2   7      738.07      771.98     25.97 o 
   2   2   7      411.56      474.49     13.81 o 
   3   2   7      153.92      131.38      5.98 o 
   4   2   7     1005.22     1015.54     19.87 o 
   5   2   7       61.89       74.47      6.32 o 
   6   2   7       38.65       35.77      6.29 o 
   7   2   7        3.34        2.70      4.18 o 
   8   2   7        2.06        1.63      2.55 o 
   9   2   7       38.16       37.43      8.15 o 
  10   2   7       12.49        8.96      5.93 o 
  11   2   7        6.60        2.65      3.76 o 
  -9   3   7        0.18       14.63     11.77 o 
  -8   3   7        4.85        1.21      3.42 o 
  -7   3   7       80.38       81.50     19.05 o 
  -6   3   7       14.60       20.87      3.29 o 
  -5   3   7        1.53        2.56      1.46 o 
  -4   3   7      103.89      103.91      5.83 o 
  -3   3   7      177.46      178.59     10.48 o 
  -2   3   7       86.05      101.63      7.69 o 
  -1   3   7     2694.08     2863.05     40.28 o 
   0   3   7     3189.85     3499.26     61.88 o 
   1   3   7     1085.15     1314.19     45.31 o 
   2   3   7      371.95      469.49     27.66 o 
   3   3   7      541.89      469.34     28.91 o 
   4   3   7       66.24       63.15      5.64 o 
   5   3   7        2.98        2.97      2.13 o 
   6   3   7       11.05       13.42      3.65 o 
   7   3   7       12.48       11.15      4.46 o 
   8   3   7        1.53       -1.82      2.23 o 
   9   3   7       14.59       11.35      4.57 o 
  10   3   7       14.24       13.71      6.04 o 
  11   3   7        0.56       -4.35      4.50 o 
  -9   4   7        3.98       15.39     10.17 o 
  -8   4   7        1.02       11.58      8.42 o 
  -7   4   7        0.58       25.04     12.70 o 
  -6   4   7       16.33       23.47     10.87 o 
  -5   4   7        1.78       11.41      5.78 o 
  -4   4   7      139.21      131.55     19.39 o 
  -3   4   7      699.94      750.38     18.50 o 
  -2   4   7       88.37       95.00      7.07 o 
  -1   4   7      630.19      742.53     20.37 o 
   0   4   7      400.08      438.50     20.81 o 
   1   4   7       87.97       94.30      5.98 o 
   2   4   7      208.74      233.32     14.42 o 
   3   4   7     1443.92     1475.74     52.16 o 
   4   4   7        2.00        1.68      0.98 o 
   5   4   7      227.85      233.24     12.34 o 
   6   4   7        2.48        1.55      2.22 o 
   7   4   7       49.58       53.97      8.01 o 
   8   4   7      120.00      119.81     12.89 o 
   9   4   7       53.32       51.08     10.29 o 
  10   4   7        0.84        7.55     13.78 o 
  11   4   7        0.01        0.15      3.38 o 
  -8   5   7       14.03        5.93      3.98 o 
  -7   5   7       10.42        4.18      4.68 o 
  -6   5   7       17.89       10.04      5.78 o 
  -5   5   7      117.77      103.08     18.58 o 
  -4   5   7      115.30      137.51     19.96 o 
  -3   5   7       84.99       73.05      4.40 o 
  -2   5   7      128.32      161.64      9.03 o 
  -1   5   7      726.85      733.75     33.27 o 
   0   5   7       37.05       55.45      7.93 o 
   1   5   7       40.93       32.99      4.52 o 
   2   5   7     3504.44     3702.20     82.39 o 
   3   5   7       85.85       77.48     12.28 o 
   4   5   7      182.36      178.40     19.01 o 
   5   5   7      291.39      282.23     11.51 o 
   6   5   7       93.36       99.85      9.47 o 
   7   5   7       25.14       23.02      4.41 o 
   8   5   7        1.17        1.67      3.34 o 
   9   5   7       32.22       32.81      7.23 o 
  10   5   7        1.46        0.35      2.92 o 
  -8   6   7        5.45       12.90     10.71 o 
  -7   6   7        3.22       -2.76      3.88 o 
  -6   6   7        0.19      -10.08      8.59 o 
  -5   6   7        9.95       11.09      7.02 o 
  -4   6   7      266.82      280.29     29.59 o 
  -3   6   7      223.71      218.24     23.70 o 
  -2   6   7       53.63       55.84      5.49 o 
  -1   6   7       30.55       33.39      6.02 o 
   0   6   7      515.35      474.94     17.62 o 
   1   6   7       66.46       71.86      7.16 o 
   2   6   7       47.28       40.68      3.96 o 
   3   6   7       81.49       82.15     12.86 o 
   4   6   7        0.07        0.61      0.63 o 
   5   6   7       95.25      100.88      5.24 o 
   6   6   7       64.73       73.64      9.05 o 
   7   6   7        3.61        6.54      2.74 o 
   8   6   7       96.42       94.50     11.06 o 
   9   6   7        7.75        8.67      3.42 o 
  10   6   7        4.37       -0.11      2.36 o 
  11   6   7        1.04        3.71      7.31 o 
  -8   7   7        1.40       -5.32      6.78 o 
  -7   7   7        0.07       -2.34      5.60 o 
  -6   7   7       23.97       39.32     13.18 o 
  -5   7   7        1.60        0.36      4.33 o 
  -4   7   7       22.78       24.39      9.35 o 
  -3   7   7      115.30      107.69     17.54 o 
  -2   7   7      173.47      151.81      9.01 o 
  -1   7   7       69.49       79.91      8.48 o 
   0   7   7       29.24       34.73      4.48 o 
   1   7   7     1094.10     1110.56     22.19 o 
   2   7   7       36.21       26.56      4.82 o 
   3   7   7        1.49        1.29      2.05 o 
   4   7   7       92.70       94.19      6.22 o 
   5   7   7       48.35       47.09      3.77 o 
   6   7   7       71.91       66.65      5.54 o 
   7   7   7       85.41       92.52     10.16 o 
   8   7   7        0.17       -0.92      2.51 o 
   9   7   7        4.25        4.44      5.64 o 
  10   7   7        0.05       -2.35      2.06 o 
  -7   8   7        1.15       15.00      9.14 o 
  -6   8   7        3.38        7.09      7.72 o 
  -5   8   7        1.48        3.85      3.43 o 
  -4   8   7        2.90       -0.29      2.97 o 
  -3   8   7       14.99       16.44      7.99 o 
  -2   8   7      224.98      228.55     11.77 o 
  -1   8   7      903.14      916.10     21.93 o 
   0   8   7        3.13        1.90      1.63 o 
   1   8   7      111.14      107.88     12.34 o 
   2   8   7       21.87       18.34      3.91 o 
   3   8   7       35.08       33.57      6.85 o 
   4   8   7       45.96       44.10      4.87 o 
   5   8   7        0.91        0.23      1.26 o 
   6   8   7        0.02       -1.02      3.92 o 
   7   8   7       18.75       13.06      3.61 o 
   8   8   7       15.86       23.04      9.69 o 
   9   8   7        0.98        4.25      3.58 o 
  10   8   7       26.01       34.23     12.28 o 
  -7   9   7        1.24        2.45      7.34 o 
  -6   9   7        0.35       20.42     10.68 o 
  -5   9   7        0.44        2.04      6.13 o 
  -4   9   7       66.13       82.34     18.04 o 
  -3   9   7        4.77       11.73      6.54 o 
  -2   9   7      155.60      159.95     10.43 o 
  -1   9   7       20.45       23.56      3.64 o 
   0   9   7      326.73      342.96     13.73 o 
   1   9   7      104.12      105.55      8.59 o 
   2   9   7       45.44       56.61      6.35 o 
   3   9   7       78.68       74.07      7.26 o 
   4   9   7       96.63       94.25      8.02 o 
   5   9   7       26.80       20.55      6.86 o 
   6   9   7        3.66        6.94      6.56 o 
   7   9   7        4.91       18.73      9.30 o 
   8   9   7       18.06       31.42     10.67 o 
   9   9   7       11.35        9.25      4.71 o 
  -6  10   7        0.15        5.98      7.30 o 
  -5  10   7        0.02       15.28     11.28 o 
  -4  10   7        8.26       16.77      9.10 o 
  -3  10   7       16.65       17.60      7.78 o 
  -2  10   7      113.95      124.42      9.78 o 
  -1  10   7       10.10       13.46      3.51 o 
   0  10   7        4.94        4.13      2.04 o 
   1  10   7       21.10       15.93      3.01 o 
   2  10   7        9.47        4.69      1.33 o 
   3  10   7        2.27        1.35      4.75 o 
   4  10   7       32.38       32.77      7.35 o 
   5  10   7        3.90       11.24      5.10 o 
   6  10   7        0.22       -2.12      2.32 o 
   7  10   7        8.78        8.65      4.05 o 
   8  10   7        2.58        4.39      9.23 o 
  -5  11   7       13.04       29.44     12.97 o 
  -4  11   7        5.95        4.35      5.48 o 
  -3  11   7        0.15        7.04      4.86 o 
  -2  11   7        5.58        2.76      6.77 o 
  -1  11   7        3.18        6.62      2.75 o 
   0  11   7       23.71       23.21      4.38 o 
   1  11   7       10.35        2.15      3.99 o 
   2  11   7       21.85       26.33      6.01 o 
   3  11   7       11.70       11.25      5.15 o 
   4  11   7       42.92       60.98     10.35 o 
   5  11   7       35.16       33.51      8.33 o 
   6  11   7        7.06       14.77     30.35 o 
   7  11   7       43.83       65.63     18.97 o 
  -3  12   7        8.31       15.86      5.37 o 
  -2  12   7        4.20        8.31      4.57 o 
  -1  12   7        1.13        1.13      2.33 o 
   0  12   7        3.94        5.46      2.14 o 
   1  12   7        5.16        3.89      1.98 o 
   2  12   7        2.85        2.97      3.21 o 
   3  12   7        5.05        8.08      3.03 o 
   4  12   7        3.56        2.76      4.14 o 
   5  12   7        0.71       -2.02      5.65 o 
   6  12   7        4.48       24.73     12.99 o 
  -1  13   7        0.17       -9.76      6.51 o 
   0  13   7        0.03        4.09      5.71 o 
   1  13   7        0.61        1.12      1.43 o 
   2  13   7        0.01       -1.13      3.12 o 
   3  13   7        4.99        8.84      5.72 o 
   4  13   7       20.14       19.12     10.56 o 
   5  13   7        0.30       -1.05      5.54 o 
   0 -11   8        2.81        6.00      6.00 o 
  -3 -10   8        2.12        3.44      2.90 o 
  -2 -10   8        1.73       -4.03      4.11 o 
  -1 -10   8        0.54        4.05      5.18 o 
   0 -10   8        0.92        7.81      7.98 o 
   1 -10   8        2.86       -2.94      5.83 o 
   2 -10   8        0.09       -3.66      3.83 o 
   3 -10   8        8.80       17.19      6.11 o 
   4 -10   8       15.31       10.35      5.21 o 
  -4  -9   8        5.32        0.76      3.64 o 
  -3  -9   8       18.30       13.91      8.36 o 
  -2  -9   8        1.56        1.06      2.80 o 
  -1  -9   8       22.84       32.00     11.34 o 
   0  -9   8       40.98       63.96     15.87 o 
   1  -9   8       22.89       34.56     11.22 o 
   2  -9   8       25.16       39.68     10.88 o 
   3  -9   8        0.22       -7.08      4.72 o 
   4  -9   8        4.01        1.11      3.20 o 
   5  -9   8        1.12        1.57      3.13 o 
  -6  -8   8        1.30       -0.47      2.93 o 
  -5  -8   8        8.40        8.07      5.78 o 
  -4  -8   8        5.12       16.92      8.73 o 
  -3  -8   8       72.84       85.33     19.00 o 
  -2  -8   8       11.22       22.88      9.29 o 
  -1  -8   8        0.13       -1.49      2.09 o 
   0  -8   8        1.52        4.03      3.57 o 
   1  -8   8        7.98       12.95      7.49 o 
   2  -8   8       13.12       12.04      4.68 o 
   3  -8   8       96.53      103.87     13.49 o 
   4  -8   8       72.62       82.87     12.30 o 
   5  -8   8        7.12       -1.28      2.37 o 
   6  -8   8        1.93        0.43      3.37 o 
  -7  -7   8        0.77       11.40      9.63 o 
  -6  -7   8        0.21        4.25      6.77 o 
  -5  -7   8        0.00        0.60      3.62 o 
  -4  -7   8        3.49        9.48      7.12 o 
  -3  -7   8        9.30       11.69      7.19 o 
  -2  -7   8        0.51        1.38      3.58 o 
  -1  -7   8        0.02       -1.47      4.11 o 
   0  -7   8       47.70       48.63      4.80 o 
   1  -7   8      173.14      157.79     11.94 o 
   2  -7   8       84.47       82.24     12.34 o 
   3  -7   8        0.19       -0.16      1.40 o 
   4  -7   8        0.44       -1.70      3.39 o 
   5  -7   8        0.74       -3.08      5.03 o 
   6  -7   8        6.14        5.64      5.01 o 
   7  -7   8        0.08       -1.03      4.61 o 
  -8  -6   8        4.23        7.64      6.88 o 
  -7  -6   8       34.91       43.50     13.56 o 
  -6  -6   8       19.66       29.59     11.90 o 
  -5  -6   8        0.48        2.25      4.64 o 
  -4  -6   8       11.81       19.35      8.64 o 
  -3  -6   8       16.24       31.51     10.27 o 
  -2  -6   8      160.67      181.54     24.20 o 
  -1  -6   8      193.16      173.10     22.70 o 
   0  -6   8        0.80       -0.09      0.96 o 
   1  -6   8       45.84       52.49     11.31 o 
   2  -6   8        0.49       -2.54      1.84 o 
   3  -6   8       46.16       43.89      6.14 o 
   4  -6   8       14.19       12.16      4.66 o 
   5  -6   8       14.07       16.30      5.80 o 
   6  -6   8       15.76       33.10     11.96 o 
   7  -6   8       29.99       84.25     18.59 o 
   8  -6   8        3.38       -3.91      8.67 o 
  -8  -5   8        5.44       30.06     11.78 o 
  -7  -5   8        0.07       -1.25      5.01 o 
  -6  -5   8        1.21       -1.77      4.02 o 
  -5  -5   8       53.67       65.76     15.08 o 
  -4  -5   8        0.03       -5.71      5.92 o 
  -3  -5   8        8.00        4.08      4.11 o 
  -2  -5   8        8.63        5.14      5.03 o 
  -1  -5   8       27.73       26.01      8.74 o 
   0  -5   8       14.59       11.32      5.51 o 
   1  -5   8      234.30      250.83     14.70 o 
   2  -5   8       88.60       73.02      7.33 o 
   3  -5   8       17.06       21.40      4.27 o 
   4  -5   8       51.08       52.71      6.96 o 
   5  -5   8        0.90        0.78      4.47 o 
   6  -5   8        1.09       21.55      9.71 o 
   7  -5   8        1.23        3.39      6.51 o 
   8  -5   8        0.01       -6.18      4.57 o 
   9  -5   8        0.81       -6.85      7.40 o 
  -9  -4   8        0.37        0.92      3.70 o 
  -8  -4   8       20.32       13.84      7.27 o 
  -7  -4   8        8.79       12.90      6.42 o 
  -6  -4   8       30.11       32.00      5.46 o 
  -5  -4   8       58.72       45.91      4.67 o 
  -4  -4   8       37.06       37.79      3.73 o 
  -3  -4   8      266.42      239.03     11.25 o 
  -2  -4   8      137.90      142.76      8.46 o 
  -1  -4   8       38.92       34.64      4.59 o 
   0  -4   8      130.85      107.73      6.69 o 
   1  -4   8      183.31      195.36      8.49 o 
   2  -4   8       36.67       42.03      4.10 o 
   3  -4   8      157.46      155.54      8.38 o 
   4  -4   8        3.57        3.09      1.61 o 
   5  -4   8       78.99      119.45     19.38 o 
   6  -4   8       45.32       61.61     14.49 o 
   7  -4   8       23.94       39.43     12.74 o 
   8  -4   8       12.25       19.75      9.40 o 
   9  -4   8        0.09        6.80      6.76 o 
  10  -4   8        0.00      -12.49      9.50 o 
  -9  -3   8        0.30       -2.49      3.28 o 
  -8  -3   8       30.96       27.81     10.20 o 
  -7  -3   8       18.66       27.18      9.89 o 
  -6  -3   8      251.18      233.06     56.77 o 
  -5  -3   8       23.00       21.17      4.50 o 
  -4  -3   8        5.11        6.49      5.54 o 
  -3  -3   8        3.90        0.43      3.89 o 
  -2  -3   8        1.95        3.27      1.58 o 
  -1  -3   8       25.25       29.41      3.93 o 
   0  -3   8       32.46       28.60      3.25 o 
   1  -3   8      188.99      183.21      9.72 o 
   2  -3   8       25.84       30.75      3.14 o 
   3  -3   8      937.98      994.78     19.00 o 
   4  -3   8      162.37      153.58      8.67 o 
   5  -3   8        8.66        3.89      2.28 o 
   6  -3   8        1.07        2.20      4.47 o 
   7  -3   8       17.25       23.48      9.75 o 
   8  -3   8        3.19        6.59      5.72 o 
   9  -3   8        5.48        6.80      5.95 o 
  10  -3   8        6.16        3.02      5.72 o 
  -9  -2   8        1.71        3.69      6.94 o 
  -8  -2   8       19.26       23.49      8.82 o 
  -7  -2   8        6.68        4.55      3.20 o 
  -6  -2   8       83.99       99.26     16.64 o 
  -5  -2   8        1.60        5.94      2.21 o 
  -4  -2   8        0.50        0.53      1.12 o 
  -3  -2   8       34.23       42.39      5.03 o 
  -2  -2   8       60.15       47.23      5.89 o 
  -1  -2   8     1134.34     1078.09     27.78 o 
   0  -2   8     1254.24     1394.20     31.21 o 
   1  -2   8        0.36       -0.06      1.16 o 
   2  -2   8       65.79       60.59      4.62 o 
   3  -2   8        2.56        3.85      1.34 o 
   4  -2   8       64.85       69.15      6.26 o 
   5  -2   8        9.36        4.78      1.77 o 
   6  -2   8      131.03      157.21     15.46 o 
   7  -2   8       16.03       16.94      5.64 o 
   8  -2   8        7.76       20.90      9.45 o 
   9  -2   8        0.00       -3.09      4.02 o 
  10  -2   8        0.80       -2.60      3.52 o 
  11  -2   8        0.59        1.34      4.32 o 
  -9  -1   8       14.61        7.30      4.88 o 
  -8  -1   8       31.49       22.81      7.88 o 
  -7  -1   8       45.73       34.89      9.17 o 
  -6  -1   8       21.91       33.73      8.83 o 
  -5  -1   8        0.08       -2.11      2.50 o 
  -4  -1   8      173.01      182.83     19.17 o 
  -3  -1   8       79.18       82.41     15.06 o 
  -2  -1   8        0.00        2.37      1.49 o 
  -1  -1   8      113.11      111.56      9.07 o 
   0  -1   8      344.90      385.93     17.67 o 
   1  -1   8      383.83      460.55     18.75 o 
   2  -1   8      288.95      291.61     10.94 o 
   3  -1   8      727.09      700.04     17.98 o 
   4  -1   8      275.19      273.21     10.64 o 
   5  -1   8      357.45      373.05     14.84 o 
   6  -1   8        0.95        1.20      1.93 o 
   7  -1   8       14.24       15.47      9.25 o 
   8  -1   8        5.97        6.22      4.18 o 
   9  -1   8        4.65        2.24      5.60 o 
  10  -1   8        7.15       12.40      7.72 o 
  11  -1   8        0.23       13.48     10.00 o 
  -9   0   8       17.14       24.01     12.66 o 
  -8   0   8       21.99       21.33      6.00 o 
  -7   0   8       56.69       60.82     11.43 o 
  -6   0   8        8.47       10.84      4.89 o 
  -5   0   8       18.32       13.14      4.38 o 
  -4   0   8      180.73      189.30     18.11 o 
  -3   0   8        0.00       -0.39      2.40 o 
  -2   0   8      842.32      840.94     25.15 o 
  -1   0   8      664.11      656.43     21.88 o 
   0   0   8      312.44      404.56     13.86 o 
   1   0   8      252.21      204.47      8.60 o 
   2   0   8     1979.10     2024.26     27.00 o 
   3   0   8      209.71      204.18      9.11 o 
   4   0   8       33.19       39.59      3.96 o 
   5   0   8        0.46       -0.22      1.47 o 
   6   0   8        0.01        1.29      1.94 o 
   7   0   8       11.10        8.45      3.64 o 
   8   0   8       39.02       56.31      9.90 o 
   9   0   8        5.36        5.33      2.89 o 
  10   0   8        5.15       14.64      7.68 o 
  11   0   8        1.13       15.51      9.51 o 
  -9   1   8        2.49        6.96      3.89 o 
  -8   1   8        1.05      -12.19      9.66 o 
  -7   1   8        0.58        3.15      2.61 o 
  -6   1   8      141.93      154.07     13.14 o 
  -5   1   8        3.00        3.12      2.18 o 
  -4   1   8      484.79      153.32    227.19 o 
  -3   1   8      456.85      428.49     17.72 o 
  -2   1   8       37.77       43.86      4.63 o 
  -1   1   8      288.04      365.81     13.15 o 
   0   1   8      259.24      277.34     10.06 o 
   1   1   8        4.60        3.78      2.32 o 
   2   1   8     3659.16     4010.83     42.82 o 
   3   1   8       82.06       88.01      6.05 o 
   4   1   8       67.79       69.54      5.84 o 
   5   1   8        4.28        2.33      1.59 o 
   6   1   8       24.32       26.12      4.89 o 
   7   1   8        2.33        3.68      4.30 o 
   8   1   8        3.22        3.60      2.26 o 
   9   1   8        0.16        3.18      7.92 o 
  10   1   8        0.08        1.57      3.56 o 
  11   1   8       11.56       18.15     10.08 o 
  -9   2   8        2.62        4.63      6.64 o 
  -8   2   8       28.68       28.29     12.38 o 
  -7   2   8        0.06        0.61      1.20 o 
  -6   2   8      243.73      259.24     18.25 o 
  -5   2   8      121.18      141.43      8.75 o 
  -4   2   8      167.99      178.49     12.25 o 
  -3   2   8       11.64        7.82      3.13 o 
  -2   2   8       17.57       19.58      2.94 o 
  -1   2   8       17.50       12.13      2.28 o 
   0   2   8     3175.09     3378.10     41.43 o 
   1   2   8     5162.68     5494.03     46.37 o 
   2   2   8        4.26        3.73      1.58 o 
   3   2   8       43.45       61.62      4.33 o 
   4   2   8      277.41      260.91     10.20 o 
   5   2   8        0.74        3.11      1.52 o 
   6   2   8        1.32        2.38      1.65 o 
   7   2   8       71.32       89.66     10.73 o 
   8   2   8       17.86       26.39      7.02 o 
   9   2   8       32.34       45.64      9.09 o 
  10   2   8        1.06        5.38      3.49 o 
  11   2   8        2.32        5.93      6.22 o 
  -9   3   8        4.35       18.14     10.29 o 
  -8   3   8        0.17       -1.65      4.70 o 
  -7   3   8       17.22       20.48     10.04 o 
  -6   3   8        1.95        5.51      3.44 o 
  -5   3   8       84.49       74.74      7.03 o 
  -4   3   8       16.27       17.56      2.63 o 
  -3   3   8        0.49        1.65      1.44 o 
  -2   3   8      718.71      745.06     19.67 o 
  -1   3   8      784.01      799.64     30.18 o 
   0   3   8       39.16       42.56      7.41 o 
   1   3   8      493.97      572.85     21.09 o 
   2   3   8      695.97      758.00     39.16 o 
   3   3   8        7.33        5.03      2.22 o 
   4   3   8      215.37      218.39     10.63 o 
   5   3   8      398.73      388.12     14.79 o 
   6   3   8      303.55      317.67     17.79 o 
   7   3   8       61.50       65.42      8.98 o 
   8   3   8        5.27        1.55      3.61 o 
   9   3   8       39.36       33.11      8.04 o 
  10   3   8       20.17        7.99      4.29 o 
  11   3   8       19.78       14.21      7.39 o 
  -8   4   8        0.67       -3.39      3.92 o 
  -7   4   8       86.95      121.95     23.55 o 
  -6   4   8        5.30        1.31      6.19 o 
  -5   4   8        0.51      -10.17      7.12 o 
  -4   4   8      171.75      185.92      9.80 o 
  -3   4   8       22.05       19.18      3.44 o 
  -2   4   8       74.28       77.82      6.97 o 
  -1   4   8        6.85       12.18      2.83 o 
   0   4   8      399.43      409.67     15.47 o 
   1   4   8       90.90       55.31      5.33 o 
   2   4   8      593.59      583.02     33.52 o 
   3   4   8      185.31      198.51     19.98 o 
   4   4   8      279.59      253.20     23.55 o 
   5   4   8      265.79      242.44     10.67 o 
   6   4   8       17.27       13.46      3.71 o 
   7   4   8       13.80       17.03      6.32 o 
   8   4   8       18.51       12.80      6.08 o 
   9   4   8        0.68        0.19      2.55 o 
  10   4   8        0.00        2.44      3.28 o 
  11   4   8        2.82        6.65      5.27 o 
  -8   5   8        0.70       18.82     11.13 o 
  -7   5   8       25.42       14.22      9.12 o 
  -6   5   8        4.12        5.03      3.40 o 
  -5   5   8        0.35       -3.22      4.12 o 
  -4   5   8       33.96       50.36     12.89 o 
  -3   5   8      306.09      315.68     12.18 o 
  -2   5   8      382.30      378.77     24.04 o 
  -1   5   8        6.18        3.12      1.41 o 
   0   5   8        7.45        3.79      2.15 o 
   1   5   8       67.94       78.11      6.98 o 
   2   5   8       65.33       62.50     11.38 o 
   3   5   8      112.80       93.91     14.10 o 
   4   5   8      133.22      113.01     16.01 o 
   5   5   8      644.90      650.91     15.03 o 
   6   5   8       11.55       22.22      8.57 o 
   7   5   8        0.05        0.95      3.37 o 
   8   5   8        9.66        5.03      2.69 o 
   9   5   8        7.79        5.83      7.75 o 
  10   5   8        0.27       -0.65      2.87 o 
  11   5   8        0.19       -7.90      6.65 o 
  -8   6   8        6.99        3.29      6.25 o 
  -7   6   8        2.06       -2.38      5.31 o 
  -6   6   8        0.00       -8.85      7.68 o 
  -5   6   8       23.59       25.55      8.98 o 
  -4   6   8       30.04       14.49      6.92 o 
  -3   6   8        0.62        1.10      0.82 o 
  -2   6   8       21.25       14.56     13.92 o 
  -1   6   8       53.17       37.48      6.05 o 
   0   6   8        0.31        0.41      5.17 o 
   1   6   8      121.50      123.33      8.35 o 
   2   6   8      891.91      855.31     43.09 o 
   3   6   8      425.69      404.93     29.99 o 
   4   6   8      373.14      383.28     21.57 o 
   5   6   8      102.38       86.57     15.82 o 
   6   6   8       58.77       61.70      6.55 o 
   7   6   8       48.16       59.45      7.56 o 
   8   6   8       24.82       30.71      6.94 o 
   9   6   8       11.12        9.14      2.88 o 
  10   6   8        0.02       -2.94      5.71 o 
  11   6   8        0.58        5.61      5.52 o 
  -8   7   8        0.18       -4.72      8.71 o 
  -7   7   8        0.54        0.19      3.73 o 
  -6   7   8        0.13       -7.16      7.66 o 
  -5   7   8        4.47        1.56      4.91 o 
  -4   7   8        2.36        6.05      5.07 o 
  -3   7   8        1.42        1.94      3.83 o 
  -2   7   8       48.91       50.44      4.16 o 
  -1   7   8      221.65      232.83     21.14 o 
   0   7   8      498.63      493.71     21.33 o 
   1   7   8      242.83      253.83     13.08 o 
   2   7   8        1.11       -6.74      4.50 o 
   3   7   8      155.65      146.05     13.36 o 
   4   7   8       50.31       56.44      8.31 o 
   5   7   8        4.87       12.84      5.89 o 
   6   7   8       79.79       69.47      4.87 o 
   7   7   8      108.92      106.24     10.08 o 
   8   7   8        8.13       11.78      7.13 o 
   9   7   8        0.95       -1.75      3.59 o 
  10   7   8        1.18        5.84      5.08 o 
  -7   8   8        0.29       -6.60      6.42 o 
  -6   8   8        7.39        8.46      6.55 o 
  -5   8   8        1.50       -1.59      2.93 o 
  -4   8   8       14.49       25.11     10.32 o 
  -3   8   8       24.72       15.71      7.70 o 
  -2   8   8        9.67       14.80      3.42 o 
  -1   8   8       31.69       33.96      4.62 o 
   0   8   8        3.81        4.39      1.83 o 
   1   8   8      303.95      303.23     12.46 o 
   2   8   8      122.85      145.00     15.93 o 
   3   8   8      325.75      358.57     18.52 o 
   4   8   8       88.69      116.40     18.01 o 
   5   8   8        4.43        2.35      0.67 o 
   6   8   8        3.47        3.49      1.34 o 
   7   8   8        7.72        5.17      4.40 o 
   8   8   8        0.44        1.73      3.51 o 
   9   8   8       34.67       46.72     13.43 o 
  10   8   8        0.75      -10.66      7.11 o 
  -6   9   8        0.67       -1.98      4.99 o 
  -5   9   8        0.29        1.28      5.74 o 
  -4   9   8        0.02        6.18      7.50 o 
  -3   9   8       13.65        4.95      5.45 o 
  -2   9   8       26.24       23.13      4.04 o 
  -1   9   8       19.58       11.73      3.45 o 
   0   9   8       75.91       83.58      6.77 o 
   1   9   8       80.78       91.96      6.69 o 
   2   9   8        5.31        6.43      2.95 o 
   3   9   8       27.32       20.96      4.83 o 
   4   9   8        2.86        6.43      2.58 o 
   5   9   8        0.47        3.56      4.79 o 
   6   9   8       22.90       16.44      6.76 o 
   7   9   8        3.76        0.73      2.37 o 
   8   9   8        7.29        2.67      3.67 o 
   9   9   8        0.31       -4.89      3.26 o 
  -5  10   8        4.54        6.75      4.59 o 
  -4  10   8       31.35       28.21     10.63 o 
  -3  10   8        0.44       -0.96      8.25 o 
  -2  10   8        0.51        4.49      2.62 o 
  -1  10   8        3.24        2.78      1.75 o 
   0  10   8        5.14        1.80      1.66 o 
   1  10   8        0.35        0.52      1.92 o 
   2  10   8       14.46       12.85      3.93 o 
   3  10   8       34.68       38.91      7.82 o 
   4  10   8       15.50       18.50      5.78 o 
   5  10   8      152.15      172.71     17.65 o 
   6  10   8       44.32       59.32     10.65 o 
   7  10   8        4.78        4.09      7.12 o 
   8  10   8       76.02       76.31     12.93 o 
  -4  11   8        4.08        8.59      5.26 o 
  -3  11   8        0.00        1.84      3.42 o 
  -2  11   8        3.48        1.48      2.25 o 
  -1  11   8      110.97      115.55     13.44 o 
   0  11   8       83.62       94.17      9.24 o 
   1  11   8        0.74        0.60      1.70 o 
   2  11   8        5.23       10.51      3.73 o 
   3  11   8       11.47       11.48      7.58 o 
   4  11   8        3.65       -0.03      2.32 o 
   5  11   8        0.08        1.41      5.19 o 
   6  11   8        0.40       -0.11      3.62 o 
   7  11   8        7.89        3.20      3.76 o 
  -3  12   8        3.66        6.44      2.70 o 
  -2  12   8        6.99       11.13      4.51 o 
  -1  12   8        0.04       -2.25      6.04 o 
   0  12   8        1.55        4.27      5.27 o 
   1  12   8        0.12        4.90      3.21 o 
   2  12   8        0.19       -1.33      2.12 o 
   3  12   8        7.00        5.84      3.99 o 
   4  12   8       61.04       70.62     11.64 o 
   5  12   8       26.30       22.35     10.59 o 
   6  12   8        3.12       -2.37      2.74 o 
  -1  13   8        0.32        2.38      3.50 o 
   0  13   8        0.65       -5.94      5.05 o 
   1  13   8       36.28       43.63     12.89 o 
   2  13   8       54.34       42.58      9.19 o 
   3  13   8        4.02       17.28      9.16 o 
   4  13   8        2.52        4.16      6.26 o 
  -1 -10   9       10.23        8.45      7.28 o 
   0 -10   9        4.49        1.23      4.21 o 
   1 -10   9       12.47        9.96      6.45 o 
   2 -10   9        8.31        2.51      3.05 o 
   3 -10   9        1.13       -7.26      6.87 o 
  -3  -9   9        7.33       14.22      8.16 o 
  -2  -9   9       10.50        5.25      8.69 o 
  -1  -9   9        2.84        2.50      3.88 o 
   0  -9   9        5.92        9.37      5.95 o 
   1  -9   9        0.11       -2.42      5.01 o 
   2  -9   9        4.02        4.23      3.39 o 
   3  -9   9        8.41       17.48      6.15 o 
   4  -9   9       11.44        9.64      4.53 o 
   5  -9   9        4.90        5.72      5.15 o 
  -5  -8   9        6.99       17.19     10.32 o 
  -4  -8   9       10.43        6.48      3.85 o 
  -3  -8   9       25.79       33.69     12.25 o 
  -2  -8   9       49.83       65.30     16.06 o 
  -1  -8   9        0.08       -5.06      5.26 o 
   0  -8   9        1.80       -1.59      5.03 o 
   1  -8   9        0.05       -2.77      3.72 o 
   2  -8   9       11.27        5.95      6.23 o 
   3  -8   9       17.24       22.15      6.69 o 
   4  -8   9        3.78        1.87      9.43 o 
   5  -8   9        2.23        1.90      9.67 o 
   6  -8   9        4.71       -0.73      5.25 o 
  -6  -7   9       39.97       45.98     14.83 o 
  -5  -7   9       42.52       55.36     15.74 o 
  -4  -7   9        0.09       -2.64      5.17 o 
  -3  -7   9        1.42        8.99      7.39 o 
  -2  -7   9        0.35        8.86      6.91 o 
  -1  -7   9       38.26       40.53     11.72 o 
   0  -7   9        2.77        9.20      7.57 o 
   1  -7   9        9.05        5.83      3.84 o 
   2  -7   9       13.26       18.59      5.63 o 
   3  -7   9       28.60       13.80      9.63 o 
   4  -7   9        0.01       -2.27      5.89 o 
   5  -7   9        0.62       -5.88      4.44 o 
   6  -7   9        5.58        2.83      3.28 o 
   7  -7   9        1.08       26.87     12.83 o 
  -7  -6   9        3.54       -3.06      5.89 o 
  -6  -6   9        5.84       10.69      7.08 o 
  -5  -6   9        1.73        2.38      3.92 o 
  -4  -6   9        2.26        7.37      4.05 o 
  -3  -6   9       34.34       30.03      9.75 o 
  -2  -6   9       97.67       99.87     18.49 o 
  -1  -6   9       30.98       28.86      9.49 o 
   0  -6   9        5.77        6.70      2.12 o 
   1  -6   9       45.60       40.46      6.22 o 
   2  -6   9       50.82       52.46      6.58 o 
   3  -6   9       43.24       48.09      7.00 o 
   4  -6   9        0.72        6.90      4.73 o 
   5  -6   9        6.33        3.20      4.76 o 
   6  -6   9       10.94        8.78      7.00 o 
   7  -6   9       13.77       26.50     11.81 o 
   8  -6   9        3.98        9.27      9.31 o 
  -8  -5   9        2.16        8.73      6.58 o 
  -7  -5   9       41.01       53.70     14.95 o 
  -6  -5   9       16.75       19.79      9.49 o 
  -5  -5   9       38.97       51.96     13.62 o 
  -4  -5   9      190.25      155.04     23.08 o 
  -3  -5   9        9.19       11.16      5.92 o 
  -2  -5   9      239.95      223.52     25.97 o 
  -1  -5   9       44.36       35.35      4.32 o 
   0  -5   9        5.26        2.73      1.24 o 
   1  -5   9       17.80       15.54      2.99 o 
   2  -5   9        4.08        3.96      1.40 o 
   3  -5   9        4.24        1.88      2.71 o 
   4  -5   9       51.37       59.18      9.36 o 
   5  -5   9       14.25       12.12      8.75 o 
   6  -5   9        0.59       -0.64      5.19 o 
   7  -5   9       35.33       42.28     13.80 o 
   8  -5   9       22.72       18.96      9.30 o 
   9  -5   9        3.50       15.36      7.95 o 
  -8  -4   9        3.36        4.92      5.41 o 
  -7  -4   9       21.45       10.31      6.95 o 
  -6  -4   9       47.47       47.54     12.32 o 
  -5  -4   9       28.27       30.43      4.92 o 
  -4  -4   9        1.44        4.40      1.94 o 
  -3  -4   9        1.62       -0.85      0.80 o 
  -2  -4   9        9.85       10.14      3.57 o 
  -1  -4   9       36.19       40.76      5.38 o 
   0  -4   9      169.85      149.43     12.56 o 
   1  -4   9        2.38        0.41      2.00 o 
   2  -4   9      172.21      150.07      8.88 o 
   3  -4   9       35.41       32.96      4.52 o 
   4  -4   9      104.78      109.08      8.55 o 
   5  -4   9       20.82       26.47      6.06 o 
   6  -4   9        0.52        4.70      4.66 o 
   7  -4   9       22.78       23.31      9.89 o 
   8  -4   9        0.00        5.60      8.06 o 
   9  -4   9       14.97       30.05     12.27 o 
  10  -4   9        0.04       -3.71      7.13 o 
  -8  -3   9       26.97       35.32     11.44 o 
  -7  -3   9        6.60        0.81      1.84 o 
  -6  -3   9        0.06        6.06      2.66 o 
  -5  -3   9      169.16      182.12     13.55 o 
  -4  -3   9       52.57       52.03      6.69 o 
  -3  -3   9       10.89       17.50      3.50 o 
  -2  -3   9       42.45       44.19      8.94 o 
  -1  -3   9       76.98       75.34      7.59 o 
   0  -3   9      331.41      335.05     10.95 o 
   1  -3   9       16.24       13.67      2.27 o 
   2  -3   9       51.70       50.22      4.17 o 
   3  -3   9      101.93       94.17      6.59 o 
   4  -3   9       30.20       36.62      5.57 o 
   5  -3   9        6.87        9.06      4.08 o 
   6  -3   9       20.57       24.19      6.81 o 
   7  -3   9       20.90       11.96      6.32 o 
   8  -3   9        0.26        5.66      5.14 o 
   9  -3   9        0.00       -4.78      6.50 o 
  10  -3   9        2.22       -2.44      6.74 o 
  -8  -2   9       50.22       55.51     13.35 o 
  -7  -2   9       95.43      101.65     17.56 o 
  -6  -2   9       16.81       16.51      7.09 o 
  -5  -2   9       10.28       10.48      3.22 o 
  -4  -2   9       55.18       61.09      7.61 o 
  -3  -2   9        0.09        0.03      0.93 o 
  -2  -2   9       30.08       29.28      4.24 o 
  -1  -2   9       76.68       71.95      5.83 o 
   0  -2   9       13.69       11.36      2.20 o 
   1  -2   9        0.02        0.61      0.78 o 
   2  -2   9        0.90        0.15      1.15 o 
   3  -2   9      157.50      158.12      8.83 o 
   4  -2   9      126.24      126.24      7.77 o 
   5  -2   9       40.23       45.31      7.06 o 
   6  -2   9      122.21      130.42     14.23 o 
   7  -2   9        5.71        4.09      5.52 o 
   8  -2   9        8.32        6.85      4.93 o 
   9  -2   9        1.80       -6.26      6.70 o 
  10  -2   9        1.55       -2.17      5.12 o 
  -8  -1   9       20.86       17.75      7.02 o 
  -7  -1   9       21.18       12.29      6.07 o 
  -6  -1   9      185.25      226.50     23.70 o 
  -5  -1   9      115.90      110.88     16.14 o 
  -4  -1   9       29.50       38.32      5.23 o 
  -3  -1   9       13.37       16.00      3.27 o 
  -2  -1   9       11.10        7.90      1.99 o 
  -1  -1   9        0.33        2.11      1.93 o 
   0  -1   9       40.83       45.60      4.85 o 
   1  -1   9      773.59      762.80     17.98 o 
   2  -1   9      129.81      144.67      7.20 o 
   3  -1   9       12.68       13.69      2.16 o 
   4  -1   9        2.04        1.02      1.76 o 
   5  -1   9       20.79       25.12      4.67 o 
   6  -1   9       82.54       80.93      8.80 o 
   7  -1   9        0.49        4.62      3.77 o 
   8  -1   9       21.74       26.24      6.83 o 
   9  -1   9        1.82        3.61      3.36 o 
  10  -1   9       17.39       37.59     12.59 o 
  11  -1   9        0.05       -0.46      2.99 o 
  -8   0   9       26.58       18.24      5.06 o 
  -7   0   9        5.19        6.72      3.86 o 
  -6   0   9        8.03        7.76      4.14 o 
  -5   0   9        2.90        2.32      1.84 o 
  -4   0   9       46.93       35.38      8.35 o 
  -3   0   9        0.91        6.19      2.68 o 
  -2   0   9      551.07      536.29     21.32 o 
  -1   0   9       29.59       35.64     10.87 o 
   0   0   9        1.82        1.88      1.13 o 
   1   0   9      203.22      196.63      8.94 o 
   2   0   9      151.79      176.60     10.12 o 
   3   0   9        9.64        7.11      1.56 o 
   4   0   9      555.71      590.23     17.47 o 
   5   0   9      849.33      867.48     21.83 o 
   6   0   9        9.30       18.49      5.66 o 
   7   0   9        0.54        0.34      1.92 o 
   8   0   9        0.23       -3.17      2.24 o 
   9   0   9        0.55        5.16      3.84 o 
  10   0   9        4.16       -4.35      4.72 o 
  11   0   9        0.67       -0.87      5.15 o 
  -8   1   9       29.68       47.35     16.13 o 
  -7   1   9       27.20       23.22     14.27 o 
  -6   1   9        4.69        7.23      3.78 o 
  -5   1   9       20.18       18.84      5.45 o 
  -4   1   9       45.76       48.33      6.46 o 
  -3   1   9      166.89      185.60     10.43 o 
  -2   1   9      488.20      502.41     20.41 o 
  -1   1   9       14.92        8.57     11.27 o 
   0   1   9      319.76      336.49     11.81 o 
   1   1   9     1181.08     1313.57     22.61 o 
   2   1   9      169.56      157.54      9.06 o 
   3   1   9      627.84      595.29     15.05 o 
   4   1   9       87.29      101.76      6.63 o 
   5   1   9       10.44        3.13      1.85 o 
   6   1   9      207.19      211.39     17.57 o 
   7   1   9        3.12        9.76      3.72 o 
   8   1   9       45.62       51.61      9.43 o 
   9   1   9        3.60       11.00      4.78 o 
  10   1   9        8.95        6.68      5.09 o 
  11   1   9        0.27        1.10      4.03 o 
  -8   2   9        8.62        8.65      6.55 o 
  -7   2   9        3.11        1.00      5.60 o 
  -6   2   9       14.26       18.14      4.36 o 
  -5   2   9       13.71        6.74      8.10 o 
  -4   2   9       16.91       17.76      3.42 o 
  -3   2   9      199.14      196.69     10.29 o 
  -2   2   9        0.19       -0.05      1.16 o 
  -1   2   9        3.02        3.11      1.14 o 
   0   2   9        0.33        1.25      0.70 o 
   1   2   9       16.10       16.93      2.47 o 
   2   2   9       24.37       22.96      3.77 o 
   3   2   9      415.80      471.77     17.46 o 
   4   2   9      406.30      400.50     14.52 o 
   5   2   9        4.83        5.56      1.87 o 
   6   2   9        0.05       -1.18      1.55 o 
   7   2   9      136.29      168.38     15.05 o 
   8   2   9       44.81       38.51     11.78 o 
   9   2   9        8.25       20.36      7.31 o 
  10   2   9        0.67        3.15      3.50 o 
  11   2   9        1.46        9.07      8.16 o 
  -8   3   9       31.88       52.00     17.27 o 
  -7   3   9       11.33       31.37     12.63 o 
  -6   3   9       53.51       50.98      6.28 o 
  -5   3   9        0.04        1.42      1.30 o 
  -4   3   9        1.62       -0.24      2.28 o 
  -3   3   9      219.78      253.87     14.82 o 
  -2   3   9      137.16      119.07      9.84 o 
  -1   3   9       12.16       15.32      3.71 o 
   1   3   9      222.40      141.16     88.69 o 
   2   3   9      132.95      109.91      6.78 o 
   3   3   9      618.22      584.00     29.77 o 
   4   3   9        7.15        3.61      1.79 o 
   5   3   9       46.98       46.29      5.69 o 
   6   3   9        3.86        2.14      1.83 o 
   7   3   9      161.89      174.65     21.77 o 
   8   3   9        5.60        8.73      5.15 o 
   9   3   9       45.68       54.17      9.96 o 
  10   3   9        5.08        8.65      4.33 o 
  11   3   9        0.17        8.04      9.15 o 
  -8   4   9        2.79       -0.58      3.99 o 
  -7   4   9        8.80       25.45     12.33 o 
  -6   4   9       83.00      113.19     22.32 o 
  -5   4   9      273.60      281.54     31.88 o 
  -4   4   9        0.01       -1.10      1.50 o 
  -3   4   9      407.53      409.03     17.50 o 
  -2   4   9      208.31      211.36     10.96 o 
  -1   4   9      102.82      118.07      9.64 o 
   0   4   9       56.56       46.13      9.31 o 
   1   4   9        0.43        2.02      1.13 o 
   2   4   9       16.74       20.59      6.30 o 
   3   4   9        1.65       -0.94      3.39 o 
   4   4   9      293.26      318.86     20.00 o 
   5   4   9       22.15       32.45      4.04 o 
   6   4   9     1219.73     1249.86     31.64 o 
   7   4   9      480.50      466.57     22.59 o 
   8   4   9        6.38        9.45      3.89 o 
   9   4   9       34.56       31.65      6.99 o 
  10   4   9        5.71        3.11      3.22 o 
  11   4   9       10.37       17.39      9.68 o 
  -8   5   9        4.28       18.50      9.51 o 
  -7   5   9        6.30       27.04     13.23 o 
  -6   5   9        0.73       14.51      9.28 o 
  -5   5   9       23.06       26.57     10.35 o 
  -4   5   9       51.86       55.78     10.61 o 
  -3   5   9       53.58       48.67      5.43 o 
  -2   5   9       45.86       45.88      5.06 o 
  -1   5   9        3.99        2.39      1.41 o 
   0   5   9       35.93       34.35      6.50 o 
   1   5   9       40.33       47.04      5.92 o 
   2   5   9       41.63       31.21      5.79 o 
   3   5   9      115.07      115.21     17.83 o 
   4   5   9      624.16      613.71     28.06 o 
   5   5   9      492.41      496.63     38.27 o 
   6   5   9      235.23      247.12     12.33 o 
   7   5   9      127.38      124.74     11.00 o 
   8   5   9       46.20      133.16    128.26 o 
   9   5   9        0.84        3.05      4.59 o 
  10   5   9        1.26       13.00      9.40 o 
  11   5   9        9.33       27.30     12.64 o 
  -8   6   9        0.01       -7.82      5.21 o 
  -7   6   9        4.49       -3.51      5.18 o 
  -6   6   9       14.09       33.16     12.62 o 
  -5   6   9        1.85       -1.63      6.69 o 
  -4   6   9       36.84       27.96      9.79 o 
  -3   6   9      150.23      173.34     19.82 o 
  -2   6   9       43.56       35.64      4.43 o 
  -1   6   9      197.62      176.78     10.16 o 
   0   6   9      144.35      128.96     10.65 o 
   1   6   9       46.15       49.83      5.42 o 
   2   6   9      184.61      182.36     14.97 o 
   3   6   9       16.83       19.92      4.83 o 
   4   6   9       55.44       69.16     13.63 o 
   5   6   9      304.14      308.86     30.28 o 
   6   6   9        9.93       10.10      1.53 o 
   7   6   9       16.13       20.82      4.26 o 
   8   6   9       23.53       29.39      5.77 o 
   9   6   9       31.68       44.68     13.61 o 
  10   6   9        4.25        0.09      3.22 o 
  11   6   9        0.02       10.99      9.55 o 
  -7   7   9        0.00       -5.98      6.87 o 
  -6   7   9        1.99       -1.22      5.54 o 
  -5   7   9        0.13        0.76      5.73 o 
  -4   7   9        7.10       10.19      6.83 o 
  -3   7   9       91.26       91.32      8.61 o 
  -2   7   9      119.81      125.18      8.34 o 
  -1   7   9       49.76       61.26      8.67 o 
   0   7   9       98.17      116.80     10.68 o 
   1   7   9        5.21        2.89      1.15 o 
   2   7   9      689.69      711.42     43.81 o 
   3   7   9      909.85      938.94     51.07 o 
   4   7   9      341.80      393.54     33.59 o 
   5   7   9        1.08        2.35      4.57 o 
   6   7   9       61.83       57.82     14.01 o 
   7   7   9       18.52       18.63      3.74 o 
   8   7   9       95.85      102.43     20.28 o 
   9   7   9        2.35        8.16      7.52 o 
  10   7   9        1.26        0.79      3.63 o 
  -7   8   9        0.27        4.11      5.92 o 
  -6   8   9        0.08       -4.57      4.48 o 
  -5   8   9        0.03       -4.70      6.37 o 
  -4   8   9       51.91       47.26     13.83 o 
  -3   8   9       22.84       23.93      6.39 o 
  -2   8   9       40.75       38.45      3.95 o 
  -1   8   9       26.75       21.93      7.75 o 
   0   8   9      153.63      164.15     13.16 o 
   1   8   9      239.29      269.84     28.08 o 
   2   8   9        0.09        0.77      2.85 o 
   3   8   9        0.00       -0.48      3.25 o 
   4   8   9        8.75        6.06      4.92 o 
   5   8   9        0.00       -1.00      3.66 o 
   6   8   9       20.24        9.47      4.53 o 
   7   8   9       63.78       47.92     13.27 o 
   8   8   9       32.83       27.06     10.79 o 
   9   8   9       16.76       21.61      9.17 o 
  10   8   9        4.68       19.30     10.30 o 
  -6   9   9        2.50        9.49      8.26 o 
  -5   9   9        5.34        4.23      4.71 o 
  -4   9   9       11.09       17.18      9.28 o 
  -3   9   9        0.88        3.27      5.69 o 
  -2   9   9       36.85       42.73      5.41 o 
  -1   9   9       23.73       26.05      4.52 o 
   0   9   9       54.26       66.92      7.22 o 
   1   9   9        3.73        3.11      2.15 o 
   2   9   9       12.89        9.84      3.23 o 
   3   9   9       60.18       86.44     16.52 o 
   4   9   9        9.29       12.66      6.89 o 
   5   9   9       57.59       76.36     15.76 o 
   6   9   9      148.97      142.62     22.16 o 
   7   9   9      162.48      180.66     25.68 o 
   8   9   9        7.44        5.07      5.00 o 
   9   9   9       18.59       30.92     11.74 o 
  -5  10   9        1.63       12.75      7.68 o 
  -4  10   9       14.20       18.43      7.04 o 
  -3  10   9        1.77        3.75      5.76 o 
  -2  10   9        0.75       -0.24      2.31 o 
  -1  10   9       19.02       19.27      3.94 o 
   0  10   9       80.43       95.61      8.93 o 
   1  10   9       31.18       32.06      4.85 o 
   2  10   9       29.24       34.15      7.49 o 
   3  10   9       31.53       40.59     11.55 o 
   4  10   9        0.15        3.22      3.46 o 
   5  10   9        2.57        4.86      3.16 o 
   6  10   9        0.48       -1.09      2.99 o 
   7  10   9       11.88       13.34      5.26 o 
   8  10   9       12.31       20.20      6.65 o 
  -4  11   9        2.62       -3.28      3.33 o 
  -3  11   9        0.01        4.28      4.39 o 
  -2  11   9        3.27        5.41      4.00 o 
  -1  11   9        4.23        6.39      3.14 o 
   0  11   9        1.84        4.07      3.45 o 
   1  11   9       12.71       13.45      3.69 o 
   2  11   9        4.61        7.07      4.13 o 
   3  11   9        1.61       -0.51      2.66 o 
   4  11   9       20.02       33.72      7.92 o 
   5  11   9      153.70      176.00     28.80 o 
   6  11   9       32.14       35.53      8.40 o 
   7  11   9        0.19       -5.14     10.65 o 
  -3  12   9        0.02       -1.21      6.59 o 
  -2  12   9        0.05       -0.20      3.98 o 
  -1  12   9        0.23      -10.89      7.26 o 
   0  12   9        0.88       -2.43      3.13 o 
   1  12   9       11.25       14.81      5.29 o 
   2  12   9       72.75       72.85     11.65 o 
   3  12   9       24.61       20.49      6.43 o 
   4  12   9        6.13        9.81      5.29 o 
   5  12   9        0.25        0.04      2.50 o 
   6  12   9        0.00        8.86      7.66 o 
   0  13   9        3.76        7.38      5.44 o 
   1  13   9        1.72        2.99      5.26 o 
   2  13   9       11.79        8.94      6.77 o 
   3  13   9        0.13       -0.03      1.85 o 
   4  13   9       40.81       53.38     15.96 o 
   0 -10  10        0.45        9.74      7.51 o 
   1 -10  10        4.55        0.32      2.58 o 
  -2  -9  10       19.00        6.85      5.60 o 
  -1  -9  10       26.17       35.25     12.68 o 
   0  -9  10        2.96        0.14      6.61 o 
   1  -9  10        1.07       -5.01      5.01 o 
   2  -9  10        1.11       -6.24      8.50 o 
   3  -9  10        1.49        0.71      2.01 o 
   4  -9  10        0.72        0.05      2.12 o 
  -4  -8  10       17.33        5.35      5.32 o 
  -3  -8  10        5.12        3.56      5.13 o 
  -2  -8  10        1.00       -3.14      3.15 o 
  -1  -8  10       16.05       11.24      6.68 o 
   0  -8  10        1.36        6.76      6.13 o 
   1  -8  10        2.84        6.89      6.17 o 
   2  -8  10       49.34       52.11     14.75 o 
   3  -8  10       20.67       30.45      7.30 o 
   4  -8  10        3.19        2.97      3.16 o 
   5  -8  10        0.21        2.80      3.30 o 
  -6  -7  10        0.24       -9.13      7.04 o 
  -5  -7  10        3.86       -4.51      3.17 o 
  -4  -7  10        1.04        1.54      4.17 o 
  -3  -7  10       14.87       18.63      8.53 o 
  -2  -7  10       30.57       39.82     12.44 o 
  -1  -7  10       34.21       52.53     13.99 o 
   0  -7  10      117.13      139.22     22.96 o 
   1  -7  10       13.54       16.45      7.73 o 
   2  -7  10        6.34       -0.35      3.81 o 
   3  -7  10       42.23       34.97      7.50 o 
   4  -7  10        0.69        0.80      4.77 o 
   5  -7  10        8.14        9.45      4.50 o 
   6  -7  10        4.34        0.78      3.30 o 
   7  -7  10        4.64       -0.48      4.46 o 
  -7  -6  10        0.01       -5.37      7.17 o 
  -6  -6  10       39.81       48.16     16.01 o 
  -5  -6  10       80.67      106.76     21.22 o 
  -4  -6  10       32.96       43.45     13.32 o 
  -3  -6  10       26.62       29.17     10.62 o 
  -2  -6  10        2.36       -0.27      4.59 o 
  -1  -6  10        5.26        7.29      4.76 o 
   0  -6  10       14.41        6.65      5.58 o 
   1  -6  10       18.96       15.80      3.93 o 
   2  -6  10        1.10       -1.26      2.09 o 
   3  -6  10       10.00        4.91      4.63 o 
   4  -6  10       29.88       23.26     12.34 o 
   5  -6  10        0.41       10.45      7.45 o 
   6  -6  10        0.00        4.28      4.48 o 
   7  -6  10        0.41        5.68      5.34 o 
   8  -6  10        0.78       10.95      7.82 o 
  -7  -5  10        4.24       24.70     10.82 o 
  -6  -5  10        2.74        8.58      6.69 o 
  -5  -5  10        6.88       -0.40      4.90 o 
  -4  -5  10       14.50       15.62      7.11 o 
  -3  -5  10       21.23       23.97      8.67 o 
  -2  -5  10       26.81       15.28      6.92 o 
  -1  -5  10      226.02      226.03     12.03 o 
   0  -5  10       33.69       35.86      4.15 o 
   1  -5  10        1.11        1.96      1.30 o 
   2  -5  10        3.29        2.28      1.53 o 
   3  -5  10        0.11       -2.58      1.72 o 
   4  -5  10        8.66        9.53      3.68 o 
   5  -5  10       30.02       18.17      7.71 o 
   6  -5  10       12.95       25.85      9.78 o 
   7  -5  10        2.00        1.90      3.57 o 
   8  -5  10        1.79       11.33      7.99 o 
   9  -5  10        0.29       13.39      9.57 o 
  -8  -4  10        0.13       11.37      6.60 o 
  -7  -4  10       15.53       12.14      6.80 o 
  -6  -4  10        5.39        0.24      2.83 o 
  -5  -4  10       10.57       10.54      7.56 o 
  -4  -4  10      124.42      120.08     19.66 o 
  -3  -4  10      160.19      159.04     11.84 o 
  -2  -4  10       96.42       96.12      8.42 o 
  -1  -4  10       23.57       37.61      5.50 o 
   0  -4  10      327.35      325.54     13.14 o 
   1  -4  10       21.14       22.59      4.17 o 
   2  -4  10       19.27       14.46      2.75 o 
   3  -4  10       65.85       57.05      5.97 o 
   4  -4  10       12.55       17.62      4.32 o 
   5  -4  10       17.53       20.41      5.78 o 
   6  -4  10       14.34       20.47     12.50 o 
   7  -4  10       46.91       60.31     15.32 o 
   8  -4  10       23.13       40.85     13.14 o 
   9  -4  10       15.88        2.62      5.14 o 
  -8  -3  10        6.61       15.01      6.95 o 
  -7  -3  10       76.86       85.22     17.34 o 
  -6  -3  10       26.61       16.49      4.49 o 
  -5  -3  10       17.21       17.24      4.50 o 
  -4  -3  10        0.15        3.41      2.27 o 
  -3  -3  10       99.82      101.69      9.45 o 
  -2  -3  10       51.61       51.05      6.72 o 
  -1  -3  10       72.11       75.02      8.04 o 
   0  -3  10       18.27       17.40      3.16 o 
   1  -3  10      128.63      125.80      8.78 o 
   2  -3  10      285.07      286.69     12.56 o 
   3  -3  10       62.87       71.56      6.68 o 
   4  -3  10      326.97      341.14     21.58 o 
   5  -3  10       10.16       14.67      5.88 o 
   6  -3  10       49.63       50.23      9.57 o 
   7  -3  10       33.73       27.05      6.66 o 
   8  -3  10        2.51        1.47      2.65 o 
   9  -3  10       10.49        5.54      3.58 o 
  10  -3  10        0.13       -0.12      6.40 o 
  -8  -2  10        1.57        1.72      2.57 o 
  -7  -2  10        3.93        1.03      2.15 o 
  -6  -2  10        0.80        1.20      2.72 o 
  -5  -2  10       62.87       66.43      8.63 o 
  -4  -2  10      249.92      263.62     18.09 o 
  -3  -2  10      289.59      324.40     17.65 o 
  -2  -2  10       15.22       18.20      4.37 o 
  -1  -2  10       77.71       80.37      7.20 o 
   0  -2  10       20.99       16.87      2.92 o 
   1  -2  10      197.41      184.49      8.64 o 
   2  -2  10       47.44       61.04      5.69 o 
   3  -2  10       78.88       78.11      6.00 o 
   4  -2  10       86.10       74.80      6.97 o 
   5  -2  10      110.93      106.12     12.31 o 
   6  -2  10       17.87       15.68      5.62 o 
   7  -2  10        2.50        2.12      2.67 o 
   8  -2  10        0.62       -1.31      2.52 o 
   9  -2  10        1.23        8.17      5.20 o 
  10  -2  10        1.13      -11.46      8.55 o 
  -8  -1  10        7.71       17.27      6.77 o 
  -7  -1  10        0.98       -0.97      3.78 o 
  -6  -1  10       39.38       51.87     11.38 o 
  -5  -1  10      193.53      187.98     29.10 o 
  -4  -1  10       47.92       47.97      7.18 o 
  -3  -1  10       33.89       29.50      4.49 o 
  -2  -1  10       25.36       25.06      4.08 o 
  -1  -1  10       28.29       32.52      4.66 o 
   0  -1  10      224.98      241.82     10.62 o 
   1  -1  10      336.99      325.53     14.38 o 
   2  -1  10        2.74        5.09      2.73 o 
   3  -1  10      337.48      324.44     13.29 o 
   4  -1  10      100.55       94.06      8.72 o 
   5  -1  10        0.73        2.70      2.32 o 
   6  -1  10      263.82      296.64     20.93 o 
   7  -1  10        1.30       -2.17      3.24 o 
   8  -1  10        0.56       -0.21      4.00 o 
   9  -1  10        1.10        7.04      4.32 o 
  10  -1  10        0.08       -2.14      3.99 o 
  -8   0  10        1.32       -1.48      7.01 o 
  -7   0  10        7.02        4.21      2.30 o 
  -6   0  10        2.87        7.38      4.53 o 
  -5   0  10       15.11       10.09      2.69 o 
  -4   0  10      107.57      121.41     12.66 o 
  -3   0  10       33.87       31.50      4.87 o 
  -2   0  10      554.57      544.23     22.68 o 
  -1   0  10      595.83      607.89     23.65 o 
   0   0  10       32.58       32.20      3.77 o 
   1   0  10      265.67      276.54     13.36 o 
   2   0  10      426.26      417.56     20.66 o 
   3   0  10      269.87      248.58     12.75 o 
   4   0  10      272.99      281.65     11.00 o 
   5   0  10        0.92        0.77      3.02 o 
   6   0  10       15.30       13.47      3.24 o 
   7   0  10       14.37       16.48      5.24 o 
   8   0  10       15.38       18.43      6.41 o 
   9   0  10        0.33        2.90      4.51 o 
  10   0  10       17.29       34.83      8.96 o 
  11   0  10        3.36        1.17      3.76 o 
  -8   1  10        7.02        8.46      8.47 o 
  -7   1  10       45.05       38.25     16.53 o 
  -6   1  10      111.27      117.08     15.31 o 
  -5   1  10       34.36       39.73      8.28 o 
  -4   1  10       58.77       72.54      8.46 o 
  -3   1  10      129.43      119.53     11.88 o 
  -2   1  10      171.97      179.18     12.86 o 
  -1   1  10        4.26        7.99      2.78 o 
   0   1  10       12.82       15.79      3.41 o 
   1   1  10      132.98      120.69      8.28 o 
   2   1  10      269.54      295.11     18.53 o 
   3   1  10      232.11      216.87     11.66 o 
   4   1  10        4.92        4.68      1.41 o 
   5   1  10      810.95      857.35     29.99 o 
   6   1  10        0.52        0.39      3.15 o 
   7   1  10        7.32        6.02      1.80 o 
   8   1  10        9.46       11.45      4.18 o 
   9   1  10       19.64       13.44      5.06 o 
  10   1  10        2.75        2.83      5.83 o 
  11   1  10        0.40        0.19      6.49 o 
  -8   2  10        0.62        4.83      5.22 o 
  -7   2  10        8.86        2.01      5.50 o 
  -6   2  10       38.31       48.16      7.59 o 
  -5   2  10       16.95       20.51      3.82 o 
  -4   2  10      122.71      108.91      9.55 o 
  -3   2  10       20.36       27.41      4.10 o 
  -2   2  10      511.83      571.45     18.90 o 
  -1   2  10      162.41      160.71      9.73 o 
   0   2  10      706.23      659.60     24.88 o 
   1   2  10        5.11        2.21      1.06 o 
   2   2  10      318.84      368.23     13.82 o 
   3   2  10       44.28       52.93      5.38 o 
   4   2  10      120.24      103.06      6.31 o 
   5   2  10      233.95      241.33     11.53 o 
   6   2  10      147.59      145.65     21.34 o 
   7   2  10        7.54       16.15      4.79 o 
   8   2  10       21.11       22.70      5.63 o 
   9   2  10        0.92        0.89      7.43 o 
  10   2  10       27.79       31.61     24.94 o 
  11   2  10        3.55        7.56      7.27 o 
  -8   3  10        0.02       15.70     11.91 o 
  -7   3  10        0.32       -1.86      4.14 o 
  -6   3  10        0.27        2.64      3.92 o 
  -5   3  10      147.14      198.44     10.63 o 
  -4   3  10      488.03      497.81     27.29 o 
  -3   3  10        1.08        2.53      1.91 o 
  -2   3  10       14.10        3.40      8.54 o 
  -1   3  10       78.69       11.26     35.48 o 
   0   3  10       64.10       82.50     11.29 o 
   1   3  10        0.20       -0.43      1.46 o 
   2   3  10        0.91        4.80      1.90 o 
   3   3  10      104.57       89.31      6.75 o 
   4   3  10       16.79       12.03      2.78 o 
   5   3  10      104.63      116.79      6.96 o 
   6   3  10        0.03       -1.18      3.05 o 
   7   3  10      145.14      153.21     13.40 o 
   8   3  10      127.70      125.97     17.80 o 
   9   3  10       22.07       22.24      6.06 o 
  10   3  10        0.65        3.37      2.99 o 
  11   3  10        1.07       -4.95      5.90 o 
  -8   4  10        9.04       -2.56      5.48 o 
  -7   4  10        0.61        3.20      8.28 o 
  -6   4  10        3.41        9.63      7.65 o 
  -5   4  10       39.45       37.08     12.72 o 
  -4   4  10       16.81       23.30      8.23 o 
  -3   4  10      719.77      722.63     21.91 o 
  -2   4  10       17.71       22.06      3.74 o 
  -1   4  10       27.17       10.11     12.29 o 
   0   4  10        0.66        0.50      1.16 o 
   1   4  10       31.99       46.09      5.59 o 
   2   4  10       31.97       32.92      2.64 o 
   3   4  10        7.63        4.28      3.64 o 
   4   4  10       11.54        9.84      5.74 o 
   5   4  10        7.74        6.30      2.19 o 
   6   4  10      146.12      160.31     10.74 o 
   7   4  10        8.40        6.04      3.15 o 
   8   4  10        2.17        4.37      3.95 o 
   9   4  10       44.92       47.33      8.54 o 
  10   4  10        2.44        4.97      5.47 o 
  11   4  10        0.09       -0.50      2.85 o 
  -8   5  10        2.34       -0.47      7.19 o 
  -7   5  10        0.01        0.06      7.33 o 
  -6   5  10       25.12       28.22     11.97 o 
  -5   5  10      134.93      128.42     22.35 o 
  -4   5  10        0.03        1.54      3.04 o 
  -3   5  10       27.15       26.89      4.01 o 
  -2   5  10       14.74       15.06      3.19 o 
  -1   5  10       64.80       50.20      8.80 o 
   0   5  10       11.03        7.92      2.28 o 
   1   5  10       14.41       14.11      3.14 o 
   2   5  10       10.48       13.25      4.38 o 
   3   5  10       24.25       29.07      9.25 o 
   4   5  10      105.82       93.84     16.61 o 
   5   5  10       16.91       12.39      6.68 o 
   6   5  10      356.09      361.19     11.84 o 
   7   5  10      105.06      115.44     15.88 o 
   8   5  10       59.37       82.59      9.82 o 
   9   5  10        0.01        2.62      5.23 o 
  10   5  10        1.60        0.64      5.23 o 
  11   5  10        1.85        0.07      5.66 o 
  -7   6  10        8.11       10.23      8.73 o 
  -6   6  10        2.00       -3.65      3.64 o 
  -5   6  10        3.79        1.89      4.83 o 
  -4   6  10       34.23       27.94      9.96 o 
  -3   6  10      137.16      126.87      8.24 o 
  -2   6  10       89.97       77.82      6.99 o 
  -1   6  10      251.26      269.47     17.52 o 
   0   6  10      333.42      381.69     18.69 o 
   1   6  10      400.77      433.76     16.38 o 
   2   6  10       91.12      112.40     17.62 o 
   3   6  10       14.31       16.36      7.12 o 
   4   6  10     1087.34     1135.40     58.20 o 
   5   6  10      774.67      785.53     50.21 o 
   6   6  10       15.42       20.75      7.78 o 
   7   6  10       51.58       43.16      4.97 o 
   8   6  10        0.07       -2.94      5.38 o 
   9   6  10       22.42       36.16     13.58 o 
  10   6  10        4.43        9.54      7.17 o 
  -7   7  10        2.76       -1.19      5.77 o 
  -6   7  10       11.65        5.92      3.31 o 
  -5   7  10        0.07       -7.37      8.97 o 
  -4   7  10        6.42        3.08      4.86 o 
  -3   7  10       32.25       31.41      3.70 o 
  -2   7  10       11.44        5.52      2.34 o 
  -1   7  10      111.30      126.34     12.34 o 
   0   7  10      102.71      110.40     10.54 o 
   1   7  10      112.03      109.03      8.43 o 
   2   7  10      192.52      322.72     30.36 o 
   3   7  10        4.30       -1.43      3.72 o 
   4   7  10        1.12        3.26      2.84 o 
   5   7  10       43.44       56.42     13.62 o 
   6   7  10       10.57       18.38      8.59 o 
   7   7  10        4.72        6.06      4.53 o 
   8   7  10       29.11       26.23     10.00 o 
   9   7  10        3.55        5.44      4.00 o 
  10   7  10        8.23        9.48      6.83 o 
  -6   8  10        0.03       -4.75      6.75 o 
  -5   8  10       12.43       36.87     12.82 o 
  -4   8  10        1.05        1.49      5.41 o 
  -3   8  10        6.73        5.90      3.59 o 
  -2   8  10       87.38       95.51     11.96 o 
  -1   8  10       10.30       14.77      4.60 o 
   0   8  10       13.19       10.10      3.20 o 
   1   8  10        7.33        8.68      2.83 o 
   2   8  10        0.42       -4.56      5.13 o 
   3   8  10       46.56       51.32     12.77 o 
   4   8  10       13.68       17.11      8.42 o 
   5   8  10        1.24        2.27      3.48 o 
   6   8  10       31.13       28.61     10.27 o 
   7   8  10      110.35      149.84     23.67 o 
   8   8  10        1.18        6.17      5.24 o 
   9   8  10        3.09        0.79      4.58 o 
  10   8  10        4.43       12.86      7.90 o 
  -6   9  10        5.69        1.99      3.94 o 
  -5   9  10        0.01        1.84      4.82 o 
  -4   9  10       31.15       50.83     10.74 o 
  -3   9  10       41.71       59.40     10.20 o 
  -2   9  10      151.17      163.05     16.29 o 
  -1   9  10        8.87       13.53      3.51 o 
   0   9  10      301.65      303.75     18.65 o 
   1   9  10      106.10      109.73      9.76 o 
   2   9  10        5.43        6.80      3.48 o 
   3   9  10        5.94       10.04      6.59 o 
   4   9  10       13.05       19.51      9.22 o 
   5   9  10       11.89        2.99      2.06 o 
   6   9  10       11.74       19.69      8.21 o 
   7   9  10       23.23       27.28     10.53 o 
   8   9  10        7.01       17.94      8.76 o 
   9   9  10       49.88       65.75     17.10 o 
  -5  10  10        4.20        3.06      3.88 o 
  -4  10  10        0.76       -1.45      6.30 o 
  -3  10  10        0.02        1.28      5.80 o 
  -2  10  10        6.48        9.68      4.95 o 
  -1  10  10        0.17       -2.23      1.49 o 
   0  10  10        0.16        5.50      2.24 o 
   1  10  10       20.98       22.42      4.11 o 
   2  10  10       29.42       53.73     14.04 o 
   3  10  10        7.32        7.29      5.79 o 
   4  10  10        0.02        2.94      2.81 o 
   5  10  10       56.30       57.60     14.56 o 
   6  10  10       83.20       84.30     17.57 o 
   7  10  10       15.80       13.69      7.89 o 
   8  10  10       12.55        9.62      6.47 o 
  -4  11  10        0.10        1.60      4.07 o 
  -3  11  10        2.25        1.75      3.67 o 
  -2  11  10        3.09       -0.35      7.48 o 
  -1  11  10        0.90        2.31      2.52 o 
   0  11  10       10.34       20.04      6.02 o 
   1  11  10       12.60       17.86      6.46 o 
   2  11  10       24.03       20.86      8.93 o 
   3  11  10       57.92      153.91     89.76 o 
   4  11  10       15.32       19.98      7.50 o 
   5  11  10        0.88       -3.83      8.78 o 
   6  11  10       14.77       11.37      4.36 o 
   7  11  10        0.01       -4.91      4.61 o 
  -2  12  10        2.63        1.33      3.32 o 
  -1  12  10        3.02      211.33     30.02 o 
   0  12  10        0.18       -5.55      5.06 o 
   1  12  10        3.41        4.82      6.11 o 
   2  12  10        0.02       -4.74      3.65 o 
   3  12  10       18.42       24.91      6.87 o 
   4  12  10        1.75        7.05      3.99 o 
   5  12  10       22.32       21.72      6.47 o 
   6  12  10        9.95        5.58      4.25 o 
   0  13  10        5.26       -5.49      5.20 o 
   1  13  10        1.44       -5.11      5.01 o 
   2  13  10       15.97       18.60      6.08 o 
   3  13  10        4.54        4.28      7.74 o 
   4  13  10        1.45       -1.20      3.62 o 
  -1  -9  11        1.16       -1.55      5.89 o 
   0  -9  11        4.13       24.47     11.00 o 
   1  -9  11        0.04       -8.31      6.48 o 
   2  -9  11        3.26        7.85      3.15 o 
   3  -9  11        7.15        8.23      6.60 o 
  -3  -8  11        2.78       15.22      9.61 o 
  -2  -8  11       48.82       65.27     17.01 o 
  -1  -8  11       39.01       47.07     13.80 o 
   0  -8  11        0.34       -0.89      2.18 o 
   1  -8  11        1.90       -2.45      4.31 o 
   2  -8  11       29.68       19.68      9.12 o 
   3  -8  11        1.45       -1.80      4.69 o 
   4  -8  11        0.08       -2.59      2.01 o 
   5  -8  11        1.44        1.27      3.72 o 
  -5  -7  11        8.48       15.60      7.51 o 
  -4  -7  11       76.84       81.52     18.92 o 
  -3  -7  11       46.63       54.49     15.25 o 
  -2  -7  11        4.29       -3.71      5.35 o 
  -1  -7  11       27.45       38.35     12.19 o 
   0  -7  11        0.09        5.81      6.94 o 
   1  -7  11        9.13        6.16      4.48 o 
   2  -7  11       44.19       44.93     13.06 o 
   3  -7  11        4.39        4.91      3.06 o 
   4  -7  11        2.81        3.48      4.31 o 
   5  -7  11        0.34        0.55      6.02 o 
   6  -7  11        0.07       -1.08      2.86 o 
  -6  -6  11       21.05       18.91      9.00 o 
  -5  -6  11        0.08        4.01      5.50 o 
  -4  -6  11       24.37       22.62      9.58 o 
  -3  -6  11        8.09        5.28      5.66 o 
  -2  -6  11        1.65        6.68      3.06 o 
  -1  -6  11        2.60        0.53      2.95 o 
   0  -6  11      260.37      300.21     32.81 o 
   1  -6  11      314.43      316.23     33.14 o 
   2  -6  11        2.30        4.35      3.61 o 
   3  -6  11       45.48       42.97      8.26 o 
   4  -6  11        0.05       -5.93      3.96 o 
   5  -6  11       15.51       15.17      8.14 o 
   6  -6  11        1.51        6.41      5.38 o 
   7  -6  11        4.66        5.53      5.60 o 
  -7  -5  11        1.89       13.64      8.46 o 
  -6  -5  11        1.51       11.63      7.33 o 
  -5  -5  11       13.72       17.23      8.13 o 
  -4  -5  11        1.17       -4.13      5.85 o 
  -3  -5  11       69.89       79.76     16.93 o 
  -2  -5  11      131.90      127.51     21.20 o 
  -1  -5  11       88.86       76.46      7.65 o 
   0  -5  11       26.82       35.65      4.35 o 
   1  -5  11        2.65        1.51      1.51 o 
   2  -5  11       65.18       55.80      7.41 o 
   3  -5  11        4.75        2.87      1.48 o 
   4  -5  11       40.11       49.18      7.35 o 
   5  -5  11        6.06        2.36      2.93 o 
   6  -5  11       25.71       40.70     12.86 o 
   7  -5  11        4.64        4.47      5.08 o 
   8  -5  11        0.00        8.91      5.96 o 
  -7  -4  11       27.55       23.83      8.98 o 
  -6  -4  11       13.77       18.26      8.67 o 
  -5  -4  11        0.43       -2.89      4.79 o 
  -4  -4  11       39.70       24.20      9.86 o 
  -3  -4  11        4.72        3.51      3.61 o 
  -2  -4  11        1.02       -0.42      1.84 o 
  -1  -4  11      160.51      161.66     16.26 o 
   0  -4  11       71.77       67.87      6.36 o 
   1  -4  11       30.47       31.08      4.51 o 
   2  -4  11       20.46       17.51      3.87 o 
   3  -4  11      136.13      145.61      9.96 o 
   4  -4  11       18.10       27.73      5.79 o 
   5  -4  11        0.06       -0.43      1.75 o 
   6  -4  11        1.56        0.16      3.30 o 
   7  -4  11        0.10        0.70      2.41 o 
   8  -4  11       11.15       17.82     10.15 o 
   9  -4  11        0.25        4.85      7.90 o 
  -8  -3  11        7.59       -2.76      3.76 o 
  -7  -3  11       17.53       13.38      7.46 o 
  -6  -3  11        0.74       -4.61      5.45 o 
  -5  -3  11        2.10        4.92      2.27 o 
  -4  -3  11      155.99      161.01     13.00 o 
  -3  -3  11      347.05      387.97     19.68 o 
  -2  -3  11       72.37       92.66      9.55 o 
  -1  -3  11       52.42       51.48      7.13 o 
   0  -3  11       21.05       19.62      4.51 o 
   1  -3  11       16.39        9.75      3.28 o 
   2  -3  11        8.76        5.51      2.06 o 
   3  -3  11      197.42      207.56     11.61 o 
   4  -3  11       36.05       26.52      6.15 o 
   5  -3  11       54.78       55.57      9.41 o 
   6  -3  11        0.88       -2.70      2.53 o 
   7  -3  11        9.92        4.93      2.48 o 
   8  -3  11        0.73       -5.30      4.78 o 
   9  -3  11        6.87       -3.38      7.04 o 
  -8  -2  11        2.07        4.11      4.40 o 
  -7  -2  11       11.06        8.24      5.34 o 
  -6  -2  11        0.99       -0.84      1.48 o 
  -5  -2  11      112.23      120.94     13.75 o 
  -4  -2  11       11.06        9.40      3.28 o 
  -3  -2  11       14.02       18.51      4.46 o 
  -2  -2  11       70.52       92.47      9.93 o 
  -1  -2  11        4.61       -0.52      1.75 o 
   0  -2  11       16.53       12.22      2.65 o 
   1  -2  11       15.92       12.05      2.50 o 
   2  -2  11      720.37      741.09     20.70 o 
   3  -2  11      512.26      524.85     16.18 o 
   4  -2  11       10.35        7.07      2.93 o 
   5  -2  11        2.78        1.31      6.92 o 
   6  -2  11      107.01       99.82     12.74 o 
   7  -2  11       39.80       52.72     12.20 o 
   8  -2  11        0.02       -0.23      5.66 o 
   9  -2  11       17.91       17.41      8.38 o 
  10  -2  11        0.20       -5.93      5.93 o 
  -7  -1  11        2.36        0.84      1.59 o 
  -6  -1  11        1.99        3.35      2.20 o 
  -5  -1  11       25.08       27.33      5.93 o 
  -4  -1  11       32.35       40.14      6.57 o 
  -3  -1  11       29.08       31.33      5.93 o 
  -2  -1  11       82.99       94.30      9.93 o 
  -1  -1  11      296.15      306.79     20.29 o 
   0  -1  11      766.33      797.37     23.25 o 
   1  -1  11      170.57      152.13     10.31 o 
   2  -1  11        3.68        4.91      2.38 o 
   3  -1  11      105.82      104.16      8.94 o 
   4  -1  11      160.71      166.04     11.59 o 
   5  -1  11        1.47       -1.16      2.32 o 
   6  -1  11       35.33       41.72     10.09 o 
   7  -1  11      139.48      160.12     16.45 o 
   8  -1  11        7.12        0.30      2.92 o 
   9  -1  11        6.57        2.16      2.98 o 
  10  -1  11        3.50        3.05      4.48 o 
  -8   0  11        0.51       -2.79      8.37 o 
  -7   0  11        3.89       -0.07      2.92 o 
  -6   0  11      123.65      125.52     12.89 o 
  -5   0  11        9.73        7.11      3.29 o 
  -4   0  11       56.50       48.73      7.35 o 
  -3   0  11      341.22      348.39     16.26 o 
  -2   0  11        3.24        3.34      1.58 o 
  -1   0  11       16.31       13.65      3.16 o 
   0   0  11       46.72       56.39      5.37 o 
   1   0  11      111.32      108.04      7.60 o 
   2   0  11      570.04      573.78     17.43 o 
   3   0  11        6.53        6.06      2.42 o 
   4   0  11      197.53      201.61     14.96 o 
   5   0  11      113.05      122.89     12.27 o 
   6   0  11        4.48        2.82      1.71 o 
   7   0  11        5.64        1.78      3.40 o 
   8   0  11        0.36       -3.03      3.20 o 
   9   0  11        5.60        0.16      4.08 o 
  10   0  11        3.64        1.57      3.21 o 
  -8   1  11        0.63       -5.12      5.60 o 
  -7   1  11        0.35        0.29      6.44 o 
  -6   1  11        6.21       12.02      5.04 o 
  -5   1  11       46.32       43.15      5.90 o 
  -4   1  11       46.48       46.25      5.83 o 
  -3   1  11       16.26        8.45      3.21 o 
  -2   1  11      146.20      142.52     12.12 o 
  -1   1  11      467.55      460.11     21.76 o 
   0   1  11      351.57      338.60     13.19 o 
   1   1  11        3.68        1.40      2.04 o 
   2   1  11       20.94       15.14      2.79 o 
   3   1  11       48.41       52.57      5.27 o 
   4   1  11        1.98        1.83      2.52 o 
   5   1  11        0.00       -2.12      1.94 o 
   6   1  11       87.94      110.66     22.95 o 
   7   1  11       19.87       16.65      4.17 o 
   8   1  11        0.57        0.03      2.67 o 
   9   1  11       22.91       23.29      7.11 o 
  10   1  11        1.29        1.31      2.89 o 
  11   1  11        5.61        1.91      2.66 o 
  -8   2  11        1.92       -8.72      8.12 o 
  -7   2  11        0.00       -3.25      7.00 o 
  -6   2  11        3.10        5.53      2.42 o 
  -5   2  11        6.65       13.25      5.04 o 
  -4   2  11     1073.00     1090.23     34.15 o 
  -3   2  11       31.62       36.27      6.44 o 
  -2   2  11      296.85      287.34     17.23 o 
  -1   2  11       87.13       69.58      8.32 o 
   0   2  11        0.89       -0.31      2.26 o 
   1   2  11      158.43      161.73      9.90 o 
   2   2  11       25.53       26.03      3.48 o 
   3   2  11      193.52      193.59      9.64 o 
   4   2  11        5.93        5.38      3.83 o 
   5   2  11       76.96       64.01      6.02 o 
   6   2  11      186.30      198.12     14.80 o 
   7   2  11      141.93      148.55     13.97 o 
   8   2  11       41.10       36.25     10.63 o 
   9   2  11       18.93       12.97      8.95 o 
  10   2  11        0.01        7.71      4.94 o 
  -8   3  11        1.82       -4.62      5.58 o 
  -7   3  11       14.10       -3.64      4.18 o 
  -6   3  11        5.75        9.33      4.59 o 
  -5   3  11        8.51        8.85      3.98 o 
  -4   3  11      210.80      149.42     24.30 o 
  -3   3  11        1.75        2.37      1.82 o 
  -2   3  11      553.34      571.18     28.92 o 
  -1   3  11     1304.64     1205.66     55.00 o 
   0   3  11      204.36      198.36     21.70 o 
   1   3  11        0.88        2.52      1.62 o 
   2   3  11        1.40        0.19      1.27 o 
   3   3  11        0.23        3.71      2.18 o 
   4   3  11        2.53        3.77      2.08 o 
   5   3  11        4.60        3.99      1.80 o 
   6   3  11      100.89       94.46      7.21 o 
   7   3  11        3.57        2.03      1.55 o 
   8   3  11      127.61      130.07     13.51 o 
   9   3  11        0.04        1.63      6.14 o 
  10   3  11       10.09       12.69      8.79 o 
  -8   4  11        0.06       -2.04      7.60 o 
  -7   4  11        3.03       17.97     11.20 o 
  -6   4  11        2.34        7.18      8.39 o 
  -5   4  11       99.09       96.44     19.09 o 
  -4   4  11        5.89        8.95      2.86 o 
  -3   4  11        0.03        1.42      1.45 o 
  -2   4  11      951.10      957.01     63.55 o 
  -1   4  11       82.02       69.04      6.94 o 
   0   4  11       70.16       74.19     13.74 o 
   1   4  11       21.61       10.64      5.44 o 
   2   4  11       14.67       17.60      2.64 o 
   3   4  11       13.97       10.44      4.96 o 
   4   4  11        1.66        7.05      5.74 o 
   5   4  11      719.01      722.03     48.71 o 
   6   4  11        6.63        4.05      3.96 o 
   7   4  11        0.61       -1.88      2.26 o 
   8   4  11       16.11       15.38      4.59 o 
   9   4  11       32.39       44.71     14.47 o 
  10   4  11       10.06       10.40      6.68 o 
  -7   5  11        1.11        1.50      4.76 o 
  -6   5  11        5.78       14.83      8.15 o 
  -5   5  11        0.90        4.79      7.97 o 
  -4   5  11        2.78        0.72      6.63 o 
  -3   5  11       69.59       51.65      5.97 o 
  -2   5  11       28.34        9.36      9.95 o 
  -1   5  11       35.12       36.79      4.89 o 
   0   5  11       43.87       50.93      7.11 o 
   1   5  11      767.80      797.05     23.70 o 
   2   5  11      509.35      549.83     39.45 o 
   3   5  11      296.24      272.57     28.52 o 
   4   5  11       10.76        8.14      4.40 o 
   5   5  11      432.86      471.56     39.53 o 
   6   5  11       51.14       70.19     15.94 o 
   7   5  11       94.46      106.37     27.70 o 
   8   5  11       39.59       67.95     17.58 o 
   9   5  11        3.53       18.88     10.64 o 
  10   5  11        7.89        7.59      5.96 o 
  -7   6  11        0.88       -7.91      7.26 o 
  -6   6  11       14.13        2.34      4.11 o 
  -5   6  11       39.15       33.69     12.05 o 
  -4   6  11       10.27       29.02     10.14 o 
  -3   6  11      167.62      161.43     10.22 o 
  -2   6  11        5.98        2.86      3.31 o 
  -1   6  11       56.66       46.45      7.07 o 
   0   6  11        6.05        9.20      5.24 o 
   1   6  11       59.40       67.82      6.75 o 
   2   6  11        8.46        0.52      3.21 o 
   3   6  11        5.48        7.60      4.22 o 
   4   6  11      738.10      783.41     50.04 o 
   5   6  11       11.25       15.28      6.92 o 
   6   6  11      171.43      151.72     23.95 o 
   7   6  11        0.03        1.02      4.24 o 
   8   6  11       13.35       12.91      8.15 o 
   9   6  11        2.14        9.61      6.68 o 
  10   6  11        0.17        8.32      6.08 o 
  -7   7  11        1.62       -6.50      5.70 o 
  -6   7  11        1.91       -5.61      4.28 o 
  -5   7  11        1.39      -11.48      8.65 o 
  -4   7  11       23.54        9.73      4.10 o 
  -3   7  11        4.18        1.24      3.52 o 
  -2   7  11       40.71       38.23      5.00 o 
  -1   7  11        8.92        2.64      2.61 o 
   0   7  11      351.32      389.03     19.84 o 
   1   7  11      530.91      560.51     27.49 o 
   2   7  11      272.37      219.71     26.13 o 
   3   7  11        9.60        7.43      5.81 o 
   4   7  11      294.99      296.85     31.63 o 
   5   7  11        6.85        6.16      4.27 o 
   6   7  11       34.53       39.53     11.94 o 
   7   7  11      165.00      186.81     27.82 o 
   8   7  11        7.56        5.19      4.47 o 
   9   7  11       22.65       16.75      8.47 o 
  10   7  11        2.01        8.62      7.73 o 
  -6   8  11        0.41       18.67     10.28 o 
  -5   8  11       17.85       27.07     10.34 o 
  -4   8  11        0.44        1.86      4.11 o 
  -3   8  11       17.87       23.30      6.70 o 
  -2   8  11       76.25       83.16     11.48 o 
  -1   8  11      342.89      333.34     15.65 o 
   0   8  11      163.13      179.10     14.02 o 
   1   8  11       35.68       27.19      4.58 o 
   2   8  11      187.03      176.92     24.37 o 
   3   8  11        4.64       15.41      7.41 o 
   4   8  11        0.02        7.44      5.72 o 
   5   8  11       75.82       72.05     16.21 o 
   6   8  11      178.19      221.65     29.23 o 
   7   8  11       28.58       36.87     12.34 o 
   8   8  11        0.20        1.20      4.86 o 
   9   8  11        5.34        3.91      4.59 o 
  -5   9  11        3.71       11.84      8.43 o 
  -4   9  11        0.59        1.48      6.48 o 
  -3   9  11        0.40       -0.04      2.53 o 
  -2   9  11       11.05       20.79      6.38 o 
  -1   9  11       14.57        7.89      3.11 o 
   0   9  11       34.22       38.63     10.52 o 
   1   9  11        8.03        4.88      2.29 o 
   2   9  11        4.48       -0.40      4.45 o 
   3   9  11        1.90        0.29      2.13 o 
   4   9  11      127.16      129.45     21.46 o 
   5   9  11        9.53        3.55      5.52 o 
   6   9  11      103.30      150.64     24.39 o 
   7   9  11        4.98       -0.81      3.64 o 
   8   9  11        5.05        3.55      5.48 o 
   9   9  11       29.27       32.74     11.98 o 
  -4  10  11        4.24       10.76      5.29 o 
  -3  10  11       13.96        5.67      3.63 o 
  -2  10  11       35.47       41.31      8.51 o 
  -1  10  11        4.27        9.52      3.59 o 
   0  10  11        0.42        3.61      2.31 o 
   1  10  11        1.62       -3.81      4.91 o 
   2  10  11       12.86       18.30      8.57 o 
   3  10  11        0.87        1.10      2.53 o 
   4  10  11       33.13       27.65     10.56 o 
   5  10  11       12.98       22.57      9.41 o 
   6  10  11        8.92        2.96      5.98 o 
   7  10  11        2.06       10.39      5.13 o 
   8  10  11        2.14       11.78      9.26 o 
  -3  11  11        3.93       -4.28      3.96 o 
  -2  11  11        1.85        9.60      5.99 o 
  -1  11  11        1.88      -14.09      9.39 o 
   0  11  11        1.93        2.17      1.76 o 
   1  11  11        1.32       -6.72      5.17 o 
   2  11  11        1.59       -6.32      4.21 o 
   3  11  11      100.68       93.11     19.58 o 
   4  11  11       94.59      125.41     22.57 o 
   5  11  11        7.61       -2.67      3.54 o 
   6  11  11       26.40       44.36     13.56 o 
   7  11  11       15.50       11.14      7.10 o 
  -2  12  11        0.17       -1.17      4.45 o 
  -1  12  11        3.97        4.03      2.25 o 
   0  12  11       16.45       16.87      8.79 o 
   1  12  11       12.29       19.04      5.67 o 
   2  12  11        4.97       13.58      8.43 o 
   3  12  11        6.03        4.29      3.09 o 
   4  12  11       16.26       16.60      5.58 o 
   5  12  11        0.29       -3.57      3.13 o 
   6  12  11        1.98        0.47      7.40 o 
   1  13  11        0.19        1.52      3.81 o 
   2  13  11        3.16        1.86      2.24 o 
   3  13  11       12.33       16.61      6.26 o 
  -2  -8  12        8.65        0.34      4.26 o 
  -1  -8  12        3.74        9.52      7.52 o 
   0  -8  12        0.01        5.65      6.27 o 
   1  -8  12        2.68        4.19      2.72 o 
   2  -8  12        3.73        6.67      5.33 o 
   3  -8  12        0.16        1.49      3.80 o 
   4  -8  12       19.92       12.93      7.05 o 
  -4  -7  12       10.98        2.85      6.83 o 
  -3  -7  12       11.61       14.42      8.79 o 
  -2  -7  12        4.92       -4.28      6.79 o 
  -1  -7  12        1.19        8.75      2.62 o 
   0  -7  12        0.16       -2.14      3.22 o 
   1  -7  12       17.03       21.19      8.77 o 
   2  -7  12       52.57       45.83     12.90 o 
   3  -7  12        4.48        0.78      2.81 o 
   4  -7  12        3.78       -1.77      2.20 o 
   5  -7  12        0.02       -7.98      5.32 o 
  -5  -6  12        3.11        2.82      3.65 o 
  -4  -6  12        2.21       10.23      8.85 o 
  -3  -6  12        0.28       -0.95      4.24 o 
  -2  -6  12       12.23       21.68      9.61 o 
  -1  -6  12        4.56        2.32      2.57 o 
   0  -6  12        2.18        8.24      8.02 o 
   1  -6  12        0.86        4.80      4.39 o 
   2  -6  12       12.93       21.01      8.74 o 
   3  -6  12       21.66        9.41      5.71 o 
   4  -6  12        0.08       -5.85      5.02 o 
   5  -6  12        1.69      -10.97      7.31 o 
   6  -6  12        4.63       15.72      9.24 o 
   7  -6  12        9.21        7.52      8.18 o 
  -6  -5  12       43.42       42.16     13.73 o 
  -5  -5  12        4.14        5.30      2.39 o 
  -4  -5  12        7.51        8.35      3.98 o 
  -3  -5  12        0.52        7.32      7.17 o 
  -2  -5  12       79.17       86.47     17.89 o 
  -1  -5  12        0.26       14.22      7.67 o 
   0  -5  12       71.38       72.16      8.64 o 
   1  -5  12      113.01      134.55     12.84 o 
   2  -5  12       39.64       42.93      9.64 o 
   3  -5  12       53.85       62.68      8.11 o 
   4  -5  12        3.17        0.63      3.22 o 
   5  -5  12       13.66       18.50      8.75 o 
   6  -5  12        1.41       -0.03      3.51 o 
   7  -5  12        1.47        5.13      5.95 o 
   8  -5  12        2.43       10.82      7.01 o 
  -7  -4  12        9.03       -0.81      3.01 o 
  -6  -4  12       32.62       36.80     11.99 o 
  -5  -4  12       55.51       58.56     15.40 o 
  -4  -4  12       16.80       11.80      6.91 o 
  -3  -4  12      155.30      194.66     26.29 o 
  -2  -4  12      135.93      165.74     12.59 o 
  -1  -4  12      163.62      198.94     14.37 o 
   0  -4  12        7.57       10.11      2.64 o 
   1  -4  12        0.70        0.10      1.75 o 
   2  -4  12        1.14        0.21      1.72 o 
   3  -4  12       27.15       21.77      4.59 o 
   4  -4  12       17.07       18.36      4.51 o 
   5  -4  12       39.62       46.22      9.12 o 
   6  -4  12       76.88       78.81     12.49 o 
   7  -4  12        9.29       14.97      7.82 o 
   8  -4  12        0.27        4.93      7.88 o 
   9  -4  12        1.57        7.12      4.96 o 
  -7  -3  12        0.09        0.99      2.42 o 
  -6  -3  12       36.04       34.26     11.21 o 
  -5  -3  12        5.78       17.22      7.61 o 
  -4  -3  12      156.33      157.83     13.29 o 
  -3  -3  12       37.20       37.90      6.78 o 
  -2  -3  12        0.84        1.85      2.22 o 
  -1  -3  12       30.47       13.71     12.19 o 
   0  -3  12        2.13        2.64      2.01 o 
   1  -3  12       16.66       14.78      3.33 o 
   2  -3  12        8.89        4.17      3.19 o 
   3  -3  12       15.03       15.72      3.24 o 
   4  -3  12       13.10        8.56      9.19 o 
   5  -3  12      255.03      331.65     23.36 o 
   6  -3  12       17.60       17.32      5.78 o 
   7  -3  12       10.26        7.02      3.56 o 
   8  -3  12       17.78       15.63      7.64 o 
   9  -3  12        1.47       19.43     10.44 o 
  -7  -2  12        4.37        6.60      4.61 o 
  -6  -2  12        9.38        3.76      4.47 o 
  -5  -2  12        5.49        5.08      3.98 o 
  -4  -2  12        9.29       10.83      3.73 o 
  -3  -2  12        1.60       -1.09      1.29 o 
  -2  -2  12       72.90       84.60      9.85 o 
  -1  -2  12      101.09      101.15     10.65 o 
   0  -2  12        0.03        1.31      1.65 o 
   1  -2  12      151.92      147.52     10.51 o 
   2  -2  12        5.75        1.49      2.03 o 
   3  -2  12        2.11        0.29      1.97 o 
   4  -2  12       87.57       74.55     10.37 o 
   5  -2  12       34.05       42.09      8.93 o 
   6  -2  12        7.66        4.57      3.41 o 
   7  -2  12        0.35        2.33      6.68 o 
   8  -2  12       16.45       14.71      5.85 o 
   9  -2  12        0.07        4.09      3.54 o 
  10  -2  12        1.55       -1.15      3.93 o 
  -7  -1  12        0.65       -0.17      1.41 o 
  -6  -1  12       41.37       55.14      8.86 o 
  -5  -1  12      231.12      217.65     17.02 o 
  -4  -1  12       31.50       27.87      9.00 o 
  -3  -1  12       28.24       30.24      5.71 o 
  -2  -1  12       87.06       69.82      8.74 o 
  -1  -1  12       88.18       78.37      9.46 o 
   0  -1  12       54.45       52.93      6.13 o 
   1  -1  12        5.98        6.00      2.10 o 
   2  -1  12      759.61      737.44     23.07 o 
   3  -1  12      140.59      141.53     10.99 o 
   4  -1  12      470.00      473.43     20.35 o 
   5  -1  12       12.25       11.75      4.11 o 
   6  -1  12      177.59      155.40     15.70 o 
   7  -1  12       13.11        2.96      5.76 o 
   8  -1  12        8.68        4.95      4.55 o 
   9  -1  12        1.20        2.89      3.97 o 
  10  -1  12        1.90        4.72      5.45 o 
  -8   0  12        0.48        6.56      5.04 o 
  -7   0  12        2.18        2.27      2.35 o 
  -6   0  12        0.03        0.75      2.32 o 
  -5   0  12        0.46        0.10      1.71 o 
  -4   0  12       12.92        9.60      4.96 o 
  -3   0  12        3.12       10.69      4.98 o 
  -2   0  12       13.78       11.30      3.17 o 
  -1   0  12        2.72        6.10      2.80 o 
   0   0  12      759.32      747.18     20.40 o 
   1   0  12      244.39      255.99     14.08 o 
   2   0  12      154.65      140.06     13.10 o 
   3   0  12       44.24       45.77     11.19 o 
   4   0  12      129.79      107.66     11.25 o 
   5   0  12       81.84       82.87     10.55 o 
   6   0  12       47.24       47.75      6.58 o 
   7   0  12       45.45       55.58      9.59 o 
   8   0  12        4.06       19.66      5.98 o 
   9   0  12        3.40        3.75      3.87 o 
  10   0  12        5.00        5.76      3.98 o 
  -7   1  12        2.76        2.60      5.91 o 
  -6   1  12        0.42       -1.09      2.71 o 
  -5   1  12       76.99       62.39      9.02 o 
  -4   1  12        2.78        0.71      1.98 o 
  -3   1  12      764.88      762.71     32.26 o 
  -2   1  12       45.73       62.68      7.17 o 
  -1   1  12        8.07        9.38      2.63 o 
   0   1  12        5.49        5.41      2.69 o 
   1   1  12       57.52       63.84      5.85 o 
   2   1  12      127.16      101.81     26.23 o 
   3   1  12      107.35       24.45     59.15 o 
   4   1  12      715.80      589.96    162.78 o 
   5   1  12       91.56       95.10      8.99 o 
   6   1  12      119.65      126.94     12.83 o 
   7   1  12       91.41       87.11      9.02 o 
   8   1  12        1.03        5.49      3.92 o 
   9   1  12       12.33       12.92      5.22 o 
  10   1  12        1.83       -1.16      3.35 o 
  -7   2  12        1.80       -2.63      7.48 o 
  -6   2  12        0.18        1.98      2.71 o 
  -5   2  12        8.02       18.50      5.15 o 
  -4   2  12       34.22       36.62      5.45 o 
  -3   2  12        9.99        6.89      2.56 o 
  -2   2  12        2.11        2.25      3.02 o 
  -1   2  12      187.59      173.17     14.35 o 
   0   2  12      328.59      319.43     22.80 o 
   1   2  12      633.16      647.83     22.74 o 
   2   2  12      239.62      223.92     12.21 o 
   3   2  12      520.61      489.55     21.23 o 
   4   2  12        8.78        7.34      3.34 o 
   5   2  12      388.75      354.11     14.84 o 
   6   2  12       22.60       20.15      3.98 o 
   7   2  12        9.37        8.33      3.68 o 
   8   2  12        2.31       -2.66      3.03 o 
   9   2  12        5.93        6.79      3.03 o 
  10   2  12        0.19        0.93      2.88 o 
  -7   3  12        2.38        6.94      5.77 o 
  -6   3  12        6.85        3.79      5.62 o 
  -5   3  12        0.04        0.19      3.46 o 
  -4   3  12      172.47      172.06     17.57 o 
  -3   3  12        1.53        3.44      4.32 o 
  -2   3  12        0.04        1.94      2.09 o 
  -1   3  12       89.50       98.92     16.53 o 
   0   3  12       19.17       24.11      5.47 o 
   1   3  12        0.27        0.41      1.19 o 
   2   3  12        3.01        5.96      3.36 o 
   3   3  12      968.50     1018.88     59.27 o 
   4   3  12      130.09      133.37     10.12 o 
   5   3  12      109.08      136.30     12.13 o 
   6   3  12      266.92      292.58     13.13 o 
   7   3  12        0.25        1.71      2.45 o 
   8   3  12        3.21       -1.16      1.87 o 
   9   3  12        3.42       -3.52      3.73 o 
  10   3  12        3.29        5.24      6.98 o 
  -7   4  12        7.94        5.60      4.82 o 
  -6   4  12        2.83        7.87      9.50 o 
  -5   4  12        0.02        1.30      1.95 o 
  -4   4  12       11.03       18.41      5.74 o 
  -3   4  12        1.43       -2.00      2.38 o 
  -2   4  12        0.04       -2.03      1.58 o 
  -1   4  12       33.51       35.75     10.62 o 
   0   4  12      136.22      172.02     22.22 o 
   1   4  12      335.34      340.67     20.32 o 
   2   4  12        0.94        0.67      1.29 o 
   3   4  12      413.21      389.59     12.77 o 
   4   4  12      870.29      920.20     54.58 o 
   5   4  12       56.48       48.80     13.40 o 
   6   4  12      391.42      378.75     15.18 o 
   7   4  12        4.32        7.19      2.74 o 
   8   4  12       54.12       56.32      8.39 o 
   9   4  12       11.94       23.02     11.46 o 
  10   4  12        0.38        7.10      6.52 o 
  -7   5  12       16.23       22.48     12.65 o 
  -6   5  12       13.28       10.49      6.66 o 
  -5   5  12        3.11       -0.04      3.66 o 
  -4   5  12       33.46       47.48      9.42 o 
  -3   5  12      104.79      112.87     13.61 o 
  -2   5  12       85.89       72.98      7.43 o 
  -1   5  12       13.93       16.91      4.67 o 
   0   5  12      108.72      124.78     11.46 o 
   1   5  12       13.75        8.83      3.52 o 
   2   5  12       50.17       52.75      3.29 o 
   3   5  12       83.50      112.61     18.39 o 
   4   5  12        0.93       -0.15      3.27 o 
   5   5  12      877.96      835.52     54.94 o 
   6   5  12      102.40      139.07     23.53 o 
   7   5  12       13.48       20.47      9.46 o 
   8   5  12       35.45       22.78     10.34 o 
   9   5  12        2.93        4.17      2.89 o 
  10   5  12        1.32        1.99      3.95 o 
  -7   6  12        0.13       -1.69      4.61 o 
  -6   6  12        2.18       14.78     11.32 o 
  -5   6  12        0.45       -2.94      3.15 o 
  -4   6  12        5.87        3.05      3.16 o 
  -3   6  12       24.49       27.50      7.01 o 
  -2   6  12        3.44        0.33      1.91 o 
  -1   6  12        1.26       -1.53      2.39 o 
   0   6  12       73.07       74.97      8.78 o 
   1   6  12        0.50       -0.36      1.16 o 
   2   6  12       64.49       83.32     16.44 o 
   3   6  12     1050.97     1084.69     59.97 o 
   4   6  12       73.41       66.09     14.83 o 
   5   6  12       73.22       91.97     18.38 o 
   6   6  12       19.75       36.88     12.07 o 
   7   6  12        4.59       -2.73      6.98 o 
   8   6  12       14.28        9.55      7.98 o 
   9   6  12        0.39       -0.96      2.80 o 
  10   6  12        2.76       13.77      8.15 o 
  -6   7  12        0.81       -4.79      5.29 o 
  -5   7  12        0.06        2.36      5.71 o 
  -4   7  12        1.26        2.58      3.12 o 
  -3   7  12        0.26       -1.10      1.92 o 
  -2   7  12       10.38       11.66      8.44 o 
  -1   7  12      149.83      185.53     15.73 o 
   0   7  12       34.37       40.28      6.60 o 
   1   7  12       43.62       43.32      5.58 o 
   2   7  12       53.58       36.62     10.89 o 
   3   7  12       10.62        9.63      5.54 o 
   4   7  12      153.46      143.60     22.97 o 
   5   7  12        5.85        5.58      3.50 o 
   6   7  12        3.50       11.83      7.29 o 
   7   7  12        8.50        9.10      6.91 o 
   8   7  12       37.74       51.81     15.80 o 
   9   7  12        7.90        0.39      5.04 o 
  10   7  12        1.43        2.30      7.72 o 
  -6   8  12        1.88       25.01     11.46 o 
  -5   8  12        1.85        3.31      3.06 o 
  -4   8  12       11.30       14.51      5.65 o 
  -3   8  12       22.45       28.40      7.40 o 
  -2   8  12       24.77       15.54      5.54 o 
  -1   8  12        5.61        0.39      6.38 o 
   0   8  12        1.95        2.78      1.34 o 
   1   8  12       58.37       50.59      5.98 o 
   2   8  12      779.13      789.85     53.00 o 
   3   8  12       77.85      108.48     20.22 o 
   4   8  12       55.12       75.67     17.09 o 
   5   8  12        5.79        7.80      6.19 o 
   6   8  12       13.91       22.61      9.36 o 
   7   8  12        3.90        6.44      3.07 o 
   8   8  12        0.31        4.89      5.28 o 
   9   8  12        0.12       -0.10      4.44 o 
  -5   9  12        5.11       11.66      9.27 o 
  -4   9  12        3.51        2.69      2.45 o 
  -3   9  12        1.26        8.92      8.25 o 
  -2   9  12       37.12       43.65      9.05 o 
  -1   9  12      123.51      119.40     13.15 o 
   0   9  12       68.89       96.84     10.57 o 
   1   9  12       31.52       37.23      7.06 o 
   2   9  12        4.34       12.00      7.00 o 
   3   9  12        1.34       -0.24      3.44 o 
   4   9  12        1.02       -1.05      3.43 o 
   5   9  12        4.39        9.52      6.88 o 
   6   9  12       23.03       30.90     11.52 o 
   7   9  12        4.76        3.77      4.03 o 
   8   9  12       38.18       43.10     14.69 o 
   9   9  12        0.23        4.52      3.89 o 
  -4  10  12        4.43       -8.31      6.13 o 
  -3  10  12       11.33       10.41      4.87 o 
  -2  10  12       15.22        6.67      4.36 o 
  -1  10  12        0.05      -11.88      7.92 o 
   0  10  12        0.69       -0.71      3.25 o 
   1  10  12       10.88        6.04      5.10 o 
   2  10  12        0.24       -3.46      2.31 o 
   3  10  12        0.20      -10.81      7.20 o 
   4  10  12      113.68      137.47     23.55 o 
   5  10  12      156.13      182.68     27.42 o 
   6  10  12       26.00       26.27     10.47 o 
   7  10  12        2.38        0.18      3.81 o 
   8  10  12       27.77       28.78     11.73 o 
  -2  11  12       12.56       10.66      7.32 o 
  -1  11  12        0.56       11.55      9.00 o 
   0  11  12        6.24        9.15      5.46 o 
   1  11  12       22.65       33.14      7.77 o 
   2  11  12        3.63       -3.44      7.09 o 
   3  11  12        6.27        1.85      3.46 o 
   4  11  12        4.86       17.57     10.26 o 
   5  11  12        2.27       11.05      8.81 o 
   6  11  12        1.72        2.60      3.93 o 
   7  11  12       20.62        8.78      6.59 o 
  -1  12  12        0.40       -6.70      5.99 o 
   0  12  12        1.55        8.07      6.30 o 
   1  12  12        0.22      -10.57      7.05 o 
   2  12  12        4.52       10.64      5.16 o 
   3  12  12       48.95       55.32     10.78 o 
   4  12  12       37.35       37.63      9.08 o 
   5  12  12        5.00       13.33      5.78 o 
   1  -8  13       13.32       16.34      8.12 o 
   2  -8  13       38.35       52.30     15.04 o 
   3  -8  13        0.25        9.70      6.52 o 
  -2  -7  13        7.44       10.52      8.03 o 
  -1  -7  13        0.59      -11.72      7.81 o 
   0  -7  13        0.50        6.89      7.29 o 
   1  -7  13        1.01        2.73      3.20 o 
   2  -7  13       23.72       36.11     12.47 o 
   3  -7  13        4.41        0.97      3.84 o 
   4  -7  13        5.22        6.05      7.40 o 
  -4  -6  13       11.44       26.64     11.56 o 
  -3  -6  13        0.04        2.35      6.07 o 
  -2  -6  13        2.12        9.38      7.83 o 
  -1  -6  13       84.91       95.96     20.25 o 
   0  -6  13       14.95       12.78      6.67 o 
   1  -6  13       53.52       53.85     14.33 o 
   2  -6  13        0.02       -0.80      3.80 o 
   3  -6  13        4.75       14.37      7.52 o 
   4  -6  13       36.70       41.28      9.46 o 
   5  -6  13        0.61        1.68      3.20 o 
   6  -6  13        1.41       -5.56      5.62 o 
  -5  -5  13       11.15       16.90      8.77 o 
  -4  -5  13       41.94       46.26     13.12 o 
  -3  -5  13        5.71        2.87      2.51 o 
  -2  -5  13        1.01        2.49      5.07 o 
  -1  -5  13       35.76       48.30     14.01 o 
   0  -5  13       28.66       34.43     11.30 o 
   1  -5  13       12.11       15.20      4.43 o 
   2  -5  13        0.12        1.83      2.38 o 
   3  -5  13        1.74        1.49      1.54 o 
   4  -5  13        0.69       -0.31      1.47 o 
   5  -5  13        3.24        5.88      4.97 o 
   6  -5  13        2.34        2.46      3.84 o 
   7  -5  13        6.96       13.24      8.25 o 
  -6  -4  13        3.67        1.32      3.23 o 
  -5  -4  13       26.58       15.64      7.17 o 
  -4  -4  13        0.07       -5.24      6.21 o 
  -3  -4  13        0.37        1.25      4.27 o 
  -2  -4  13      184.18      249.49     30.00 o 
  -1  -4  13        5.56        1.98      2.17 o 
   0  -4  13       79.11       85.69     10.25 o 
   1  -4  13        0.02        0.00      1.08 o 
   2  -4  13        3.81        2.70      1.99 o 
   3  -4  13      140.97      129.08     19.94 o 
   4  -4  13        0.11       -0.15      1.51 o 
   5  -4  13        2.02        1.38     13.89 o 
   6  -4  13        4.51        3.36      4.09 o 
   7  -4  13        0.67        2.08      4.07 o 
   8  -4  13        0.99       17.68      9.48 o 
  -6  -3  13        6.16       18.98      8.89 o 
  -5  -3  13       99.19      110.37     20.49 o 
  -4  -3  13       90.18       82.38     17.08 o 
  -3  -3  13        0.02       -1.60      2.21 o 
  -2  -3  13       14.83       24.07      5.12 o 
  -1  -3  13       30.68       34.04      6.43 o 
   0  -3  13        0.11        2.90      1.95 o 
   1  -3  13      129.41      127.98     11.10 o 
   2  -3  13       22.84       27.35      5.69 o 
   3  -3  13      100.39       92.64     21.78 o 
   4  -3  13        9.51       14.32      5.02 o 
   5  -3  13       11.21        9.93     11.75 o 
   6  -3  13       28.24       21.42      6.48 o 
   7  -3  13       52.93       57.42     11.06 o 
   8  -3  13        3.43       -0.68      6.47 o 
   9  -3  13        0.25        6.82      7.06 o 
  -7  -2  13       25.53       16.49      8.48 o 
  -6  -2  13        8.93        2.10      3.51 o 
  -5  -2  13        9.21        4.66      2.88 o 
  -4  -2  13       33.41       39.72      8.39 o 
  -3  -2  13       19.71       17.00      9.15 o 
  -2  -2  13       33.37       35.01      6.67 o 
  -1  -2  13        7.06        5.49      2.06 o 
   0  -2  13      127.42      114.02     12.15 o 
   1  -2  13      408.91      396.68     22.02 o 
   2  -2  13       10.07       13.15      4.78 o 
   3  -2  13       70.63       79.77     10.88 o 
   4  -2  13       97.84       97.17     12.13 o 
   5  -2  13      220.51      241.76     20.77 o 
   6  -2  13       17.40       14.76      5.19 o 
   7  -2  13       13.23       13.71      5.38 o 
   8  -2  13        3.72        9.40      4.95 o 
   9  -2  13        0.14        0.52      2.52 o 
  -7  -1  13        8.59        9.40      6.35 o 
  -6  -1  13       37.48       41.77      7.79 o 
  -5  -1  13       22.47       22.78      5.58 o 
  -4  -1  13        2.50        1.93      2.00 o 
  -3  -1  13        7.49        2.58      2.37 o 
  -2  -1  13        1.77        1.29      3.55 o 
  -1  -1  13      215.02      218.46     16.64 o 
   0  -1  13       54.85       45.51      5.98 o 
   1  -1  13      123.05      134.67     16.12 o 
   2  -1  13       52.95       43.81      6.32 o 
   3  -1  13      168.82      145.93     20.51 o 
   4  -1  13       98.70      107.89     12.26 o 
   5  -1  13        9.31       11.33      3.86 o 
   6  -1  13        1.97        2.46      3.19 o 
   7  -1  13        2.75        7.59      5.51 o 
   8  -1  13        4.40       10.50      4.37 o 
   9  -1  13        0.12       -3.47      3.58 o 
  10  -1  13        3.86       11.55      7.74 o 
  -7   0  13        0.00       -4.83      4.22 o 
  -6   0  13       13.67       18.81      5.02 o 
  -5   0  13        0.00       -1.51      2.13 o 
  -4   0  13        0.01       -1.54      3.57 o 
  -3   0  13       21.00       22.84      5.30 o 
  -2   0  13        0.79        5.26      3.42 o 
  -1   0  13      105.40      101.79     11.24 o 
   0   0  13       64.00       70.30      8.66 o 
   1   0  13       22.03       26.50      4.09 o 
   2   0  13      252.52      230.16     16.72 o 
   3   0  13       21.77       22.89      9.24 o 
   4   0  13      120.74      103.21     12.08 o 
   5   0  13       28.11       24.13      4.90 o 
   6   0  13        3.59        9.50      4.18 o 
   7   0  13        2.39        1.56      1.86 o 
   8   0  13        6.41        9.34      4.94 o 
   9   0  13        0.03        2.32      3.41 o 
  10   0  13        0.00        0.02      3.00 o 
  -7   1  13        1.18        1.50      3.15 o 
  -6   1  13       16.56       15.55      4.95 o 
  -5   1  13        0.01       -0.40      1.68 o 
  -4   1  13       20.84       18.78      4.83 o 
  -3   1  13      343.88      384.29     22.09 o 
  -2   1  13      809.69      850.31     43.83 o 
  -1   1  13      158.61      168.65     14.57 o 
   0   1  13     1256.88     1276.69     38.66 o 
   1   1  13        0.08       -0.54      2.75 o 
   2   1  13      253.29      257.66     27.32 o 
   3   1  13      121.69      143.03     12.75 o 
   4   1  13      217.91      215.98     16.42 o 
   5   1  13        3.25       -1.07      1.76 o 
   6   1  13        0.97        0.98      2.91 o 
   7   1  13       11.76        7.71      3.53 o 
   8   1  13        5.37       11.57      5.57 o 
   9   1  13       22.95       23.68      7.90 o 
  10   1  13        7.96       18.35     11.33 o 
  -7   2  13        5.68        2.62      3.26 o 
  -6   2  13        7.59        5.56      3.76 o 
  -5   2  13       23.45       26.00      5.81 o 
  -4   2  13       18.51       24.60      5.62 o 
  -3   2  13        5.09        6.18      2.40 o 
  -2   2  13       16.37       15.38      3.35 o 
  -1   2  13      187.05      192.65     15.69 o 
   0   2  13        7.09       13.65      6.99 o 
   1   2  13        1.02        1.41      3.57 o 
   2   2  13      123.46       25.64     71.85 o 
   3   2  13       42.79       46.77      8.38 o 
   4   2  13       29.21       34.63      6.15 o 
   5   2  13        3.11        3.85      1.85 o 
   6   2  13      119.50      122.23      9.48 o 
   7   2  13       62.06       61.28      9.10 o 
   8   2  13       21.54       24.76      7.34 o 
   9   2  13        0.14        0.99      5.86 o 
  10   2  13        3.36      -16.38     10.92 o 
  -7   3  13        0.33       -0.16      8.47 o 
  -6   3  13        0.61       11.45      7.27 o 
  -5   3  13        0.48       -0.06      4.17 o 
  -4   3  13       10.28        3.49      4.04 o 
  -3   3  13      129.52      133.79     13.27 o 
  -2   3  13       48.50       44.58      7.75 o 
  -1   3  13      158.01      146.24     21.78 o 
   0   3  13      462.07      430.16     23.53 o 
   1   3  13        5.27        2.03      1.10 o 
   2   3  13      376.83      410.92     18.82 o 
   3   3  13       94.41       85.69     14.75 o 
   4   3  13      167.84      160.10     19.95 o 
   5   3  13       51.04       50.13      6.69 o 
   6   3  13        0.14        1.50      1.27 o 
   7   3  13        1.30        0.47      1.42 o 
   8   3  13        7.89       -0.08      4.75 o 
   9   3  13       14.30       26.50     11.77 o 
  10   3  13        3.07       -5.79      6.29 o 
  -7   4  13       11.41       15.49      6.49 o 
  -6   4  13       32.07       30.01     11.89 o 
  -5   4  13       17.59       31.93      8.03 o 
  -4   4  13        1.65        1.38      5.77 o 
  -3   4  13        2.93       -1.29      3.04 o 
  -2   4  13      159.52      147.33     14.89 o 
  -1   4  13        0.17        0.59      2.89 o 
   0   4  13        8.19        7.65      3.15 o 
   1   4  13       21.46       21.81      4.27 o 
   2   4  13       28.63       25.45      5.56 o 
   3   4  13        3.73        3.26      1.49 o 
   4   4  13        0.75        1.78      0.94 o 
   5   4  13      370.71      359.71     36.49 o 
   6   4  13       32.42       26.15     10.93 o 
   7   4  13       83.04       87.40      9.37 o 
   8   4  13       13.48       10.43      7.14 o 
   9   4  13        5.33       -3.33      6.37 o 
  10   4  13        0.77      -13.48      8.99 o 
  -7   5  13        0.84        9.83      7.59 o 
  -6   5  13        4.17        4.56      3.95 o 
  -5   5  13        0.01        0.50      2.69 o 
  -4   5  13        8.54       12.17      4.98 o 
  -3   5  13        2.23       -2.81      2.10 o 
  -2   5  13        0.85       -0.67      1.78 o 
  -1   5  13      186.99      209.01     16.78 o 
   0   5  13       29.70       33.92      4.85 o 
   1   5  13      300.46      325.14     17.34 o 
   2   5  13      273.00      302.92      9.33 o 
   3   5  13       45.25       48.76     12.74 o 
   4   5  13        5.37       14.72      6.77 o 
   5   5  13       59.15       42.51     12.23 o 
   6   5  13       24.39       26.70     10.25 o 
   7   5  13       10.54       12.57      7.25 o 
   8   5  13       19.25       16.77      9.90 o 
   9   5  13        2.21        1.17      3.68 o 
  10   5  13        0.03       -2.98      4.16 o 
  -6   6  13        1.80       -0.69      4.49 o 
  -5   6  13        0.91       10.73      5.77 o 
  -4   6  13       13.49       18.08      6.06 o 
  -3   6  13        0.03       -0.80      2.19 o 
  -2   6  13        0.04        3.38      3.06 o 
  -1   6  13        2.73        4.52      3.47 o 
   0   6  13      308.37      334.94     18.75 o 
   1   6  13        4.21        2.10      2.72 o 
   2   6  13        2.06        1.93      2.67 o 
   3   6  13        7.49        2.91      4.86 o 
   4   6  13       58.43       53.19     13.83 o 
   5   6  13        0.06        4.57      5.05 o 
   6   6  13       51.68       69.16     17.12 o 
   7   6  13       83.32       82.54     18.90 o 
   8   6  13        0.01        9.82      6.99 o 
   9   6  13       14.87       23.79     10.47 o 
  10   6  13        5.81        8.84      7.50 o 
  -6   7  13        2.05      -10.60     10.11 o 
  -5   7  13        8.47        3.71      6.06 o 
  -4   7  13        5.57       -1.34      2.68 o 
  -3   7  13        2.36       -4.06      9.17 o 
  -2   7  13       12.67        6.89      3.28 o 
  -1   7  13       36.79       31.15      6.99 o 
   0   7  13       11.44        7.76      2.62 o 
   1   7  13        2.18        0.35      2.01 o 
   2   7  13       24.82       25.00      9.40 o 
   3   7  13      208.13      202.07     27.38 o 
   4   7  13      429.96      464.57     42.38 o 
   5   7  13       35.92       37.08     12.03 o 
   6   7  13       23.10       31.38     11.99 o 
   7   7  13        1.25        1.75      4.52 o 
   8   7  13        6.15        8.39      6.11 o 
   9   7  13        0.78       -1.15      3.89 o 
  -5   8  13        0.42       -4.26      7.72 o 
  -4   8  13        6.08       10.37      5.34 o 
  -3   8  13        3.84        6.96      3.72 o 
  -2   8  13        8.29        6.16      2.77 o 
  -1   8  13       12.01       10.11      4.42 o 
   0   8  13       16.06       17.03      4.72 o 
   1   8  13       38.24       35.82      4.96 o 
   2   8  13       71.01       67.25     16.11 o 
   3   8  13       25.41       30.78     11.14 o 
   4   8  13        0.05       -2.74      5.03 o 
   5   8  13        4.57        7.39      6.90 o 
   6   8  13       60.88      107.97     21.57 o 
   7   8  13        1.48       -1.52      4.46 o 
   8   8  13       21.16        3.86      2.68 o 
   9   8  13       13.23       27.23     11.85 o 
  -4   9  13        1.59       -6.36      4.44 o 
  -3   9  13        3.48        6.92      4.93 o 
  -2   9  13        1.35        1.13      4.20 o 
  -1   9  13        0.25       -0.51      1.61 o 
   0   9  13        0.69       -0.21      1.94 o 
   1   9  13       24.55       25.20      9.74 o 
   2   9  13        2.15        1.17      3.21 o 
   3   9  13        3.46        1.27      2.90 o 
   4   9  13       24.30       46.37     14.00 o 
   5   9  13       47.86       73.53     17.46 o 
   6   9  13       74.99      103.30     21.23 o 
   7   9  13       24.68       28.65     10.85 o 
   8   9  13        3.68       20.48     10.02 o 
  -3  10  13        2.79       12.42      8.06 o 
  -2  10  13        0.81        1.71      4.20 o 
  -1  10  13       25.74       26.39     12.25 o 
   0  10  13       21.18       41.93     14.41 o 
   1  10  13       35.84       47.39     14.13 o 
   2  10  13       12.76        7.42      4.59 o 
   3  10  13        0.89       -1.07      4.04 o 
   4  10  13        6.74        9.39      6.85 o 
   5  10  13       14.52        8.16      4.15 o 
   6  10  13        0.11        1.49      2.36 o 
   7  10  13        5.89       15.07      8.08 o 
   8  10  13       46.01       45.12     14.76 o 
  -2  11  13        8.10       20.19     10.23 o 
  -1  11  13        0.62        0.53      6.50 o 
   0  11  13        0.05       -0.71      3.90 o 
   1  11  13        8.12       -2.75      4.80 o 
   2  11  13        5.03        7.30      5.49 o 
   3  11  13       20.93       17.13     10.07 o 
   4  11  13       25.13       53.00     15.94 o 
   5  11  13       39.32       28.48     11.18 o 
   6  11  13       33.50       39.75     14.01 o 
   0  12  13        0.73       22.85     10.99 o 
   1  12  13        2.52       -9.10      6.89 o 
   2  12  13        7.29        6.82      3.56 o 
   3  12  13       26.22       38.85      9.40 o 
   4  12  13       26.95       19.95     10.99 o 
   5  12  13        0.22       -4.57      3.97 o 
   0  -7  14       47.11       57.72     16.51 o 
   1  -7  14        0.63        1.11      3.55 o 
   2  -7  14        8.31       19.81      9.34 o 
   3  -7  14        1.77       -3.63      4.89 o 
   4  -7  14        2.41        4.85      5.59 o 
  -3  -6  14        3.57        9.24      6.98 o 
  -2  -6  14        3.82        6.84      6.09 o 
  -1  -6  14        0.02       -1.16      3.66 o 
   0  -6  14       36.14       23.97     10.60 o 
   1  -6  14        0.01       -3.25      4.74 o 
   2  -6  14       31.24       31.87     10.96 o 
   3  -6  14        1.01        2.32      6.63 o 
   4  -6  14       14.24       23.73     10.40 o 
   5  -6  14        0.26       -7.27      7.06 o 
  -4  -5  14        0.53        0.41      3.61 o 
  -3  -5  14       11.79        9.00      9.60 o 
  -2  -5  14       19.93       27.18     11.94 o 
  -1  -5  14      203.62      252.09     31.83 o 
   0  -5  14       50.38       79.37     17.35 o 
   1  -5  14       16.98       17.91      8.45 o 
   2  -5  14        0.00        1.66      3.45 o 
   3  -5  14        2.75        2.37      2.39 o 
   4  -5  14        0.83        2.58      2.73 o 
   5  -5  14        0.48       -1.61      2.50 o 
   6  -5  14        3.95       -4.98      8.13 o 
   7  -5  14        2.53      -11.08      7.63 o 
  -5  -4  14        1.32       11.90      7.27 o 
  -4  -4  14        4.27       -0.35      2.39 o 
  -3  -4  14      126.28      200.52     28.41 o 
  -2  -4  14      104.87       98.09     19.47 o 
  -1  -4  14       32.49       28.68     10.06 o 
   0  -4  14        3.12        3.00      2.06 o 
   1  -4  14       24.24       26.07      6.32 o 
   2  -4  14       22.88       33.31      8.32 o 
   3  -4  14        0.57        0.48      2.88 o 
   4  -4  14        0.16        1.17      3.22 o 
   5  -4  14        0.89        2.53      3.16 o 
   6  -4  14       17.41       12.30      4.65 o 
   7  -4  14        0.46       -0.34      1.99 o 
   8  -4  14        1.95       -4.14      5.56 o 
  -6  -3  14        4.50       -1.00      3.20 o 
  -5  -3  14        0.00        9.68      8.44 o 
  -4  -3  14        4.46        1.04      4.57 o 
  -3  -3  14       27.90       48.89     14.42 o 
  -2  -3  14       53.22       49.55      8.08 o 
  -1  -3  14        1.30        1.22      2.65 o 
   0  -3  14        0.14        0.08      2.71 o 
   1  -3  14       86.15       85.22      8.59 o 
   2  -3  14       15.28       27.15      6.50 o 
   3  -3  14       13.82       18.83      5.54 o 
   4  -3  14        0.02       -1.32      3.89 o 
   5  -3  14       56.98       49.29     10.60 o 
   6  -3  14       10.30        4.00      2.52 o 
   7  -3  14        0.09       -2.15      3.55 o 
   8  -3  14        1.65        5.28      3.00 o 
  -6  -2  14        9.04       13.52      6.92 o 
  -5  -2  14       40.65       36.40     11.72 o 
  -4  -2  14      153.71      187.66     16.18 o 
  -3  -2  14      114.63      124.02     13.00 o 
  -2  -2  14       43.39       42.81      7.56 o 
  -1  -2  14       42.96       49.96      8.19 o 
   0  -2  14       59.72       59.21      8.72 o 
   1  -2  14        1.09        2.60      1.71 o 
   2  -2  14        3.20       -0.96      2.09 o 
   3  -2  14        1.49       -2.26      2.38 o 
   4  -2  14        7.51        4.40      3.61 o 
   5  -2  14       50.41       43.78      8.52 o 
   6  -2  14       25.52       22.16      7.17 o 
   7  -2  14        1.14        2.28      2.09 o 
   8  -2  14        6.65       10.68      5.79 o 
   9  -2  14        0.08        0.40      4.86 o 
  -6  -1  14        6.47        4.13      2.75 o 
  -5  -1  14       20.78       26.43      6.27 o 
  -4  -1  14       25.09       23.91      5.68 o 
  -3  -1  14        0.40       -3.61      3.01 o 
  -2  -1  14      103.75      126.45     13.10 o 
  -1  -1  14       10.27       36.95     25.71 o 
   0  -1  14       55.49       59.14      9.06 o 
   1  -1  14      132.38      137.79     14.11 o 
   2  -1  14      250.12      276.20     20.28 o 
   3  -1  14       49.57       40.94     11.38 o 
   4  -1  14      219.05      253.41     29.97 o 
   5  -1  14       45.52       41.30      9.20 o 
   6  -1  14        3.53        8.10      3.94 o 
   7  -1  14        1.00       -0.34      2.04 o 
   8  -1  14        0.03        3.99      3.84 o 
   9  -1  14        0.40        4.07      3.64 o 
  -6   0  14        0.47        0.37      2.75 o 
  -5   0  14        1.60        6.45      3.65 o 
  -4   0  14        0.72       -2.22      2.58 o 
  -3   0  14        3.69       -0.25      1.87 o 
  -2   0  14       49.68       60.43      9.00 o 
  -1   0  14     1085.91     1159.81     47.93 o 
   0   0  14      327.58      347.46     21.91 o 
   1   0  14      310.82      292.20     20.33 o 
   2   0  14      456.01      399.44     25.31 o 
   3   0  14       18.70       18.81      5.10 o 
   4   0  14       75.65       77.35     10.64 o 
   5   0  14        4.63        2.35      2.51 o 
   6   0  14       10.26        4.80      4.65 o 
   7   0  14        0.66       10.95      7.81 o 
   8   0  14        4.28        9.21      4.59 o 
   9   0  14        3.01        1.11      6.92 o 
  -7   1  14        0.26        0.86      2.36 o 
  -6   1  14        4.41        6.52      4.97 o 
  -5   1  14        0.12       -2.29      2.20 o 
  -4   1  14        9.77        8.05      3.53 o 
  -3   1  14        2.47        2.85      1.88 o 
  -2   1  14       85.58       96.76     16.96 o 
  -1   1  14        6.63        2.34      4.33 o 
   0   1  14        4.40        1.32      2.25 o 
   1   1  14      125.88      127.59     15.56 o 
   2   1  14       11.13        4.96      2.44 o 
   3   1  14      118.18      104.34     18.26 o 
   4   1  14        4.94        3.35      4.40 o 
   5   1  14       21.67       11.58      5.95 o 
   6   1  14        5.99        2.72      2.76 o 
   7   1  14        4.66        1.67      4.30 o 
   8   1  14        9.80       16.87      5.48 o 
   9   1  14        3.86        3.67      3.05 o 
  -7   2  14        0.06       -3.43      4.13 o 
  -6   2  14        7.62        7.06      3.85 o 
  -5   2  14        0.00        3.98      3.63 o 
  -4   2  14       12.08       13.89      4.59 o 
  -3   2  14      115.86      147.39     14.27 o 
  -2   2  14      399.15      459.52     24.79 o 
  -1   2  14       57.00       50.01     12.18 o 
   0   2  14      177.73      162.42     15.66 o 
   1   2  14       83.43       77.92     15.08 o 
   2   2  14      106.24       86.91      9.82 o 
   3   2  14       46.91       23.14     30.95 o 
   4   2  14      169.93       31.98    115.88 o 
   5   2  14       39.08       32.13      6.28 o 
   6   2  14       25.46       25.88      4.39 o 
   7   2  14        4.15        1.85      2.45 o 
   8   2  14       16.22       17.94      5.02 o 
   9   2  14       11.03       34.68     14.24 o 
  -6   3  14       16.41       28.64      8.53 o 
  -5   3  14      143.41      154.55     18.03 o 
  -4   3  14       57.43       54.25     13.91 o 
  -3   3  14        0.07       -6.01      4.98 o 
  -2   3  14        6.45        0.08      2.82 o 
  -1   3  14      106.82      109.51     18.80 o 
   0   3  14       13.17        6.10      2.88 o 
   1   3  14        0.00       -0.15      1.29 o 
   2   3  14        0.02        0.77      1.45 o 
   3   3  14       95.39       91.09     10.46 o 
   4   3  14      409.57      387.30     26.59 o 
   5   3  14       10.11        5.58      2.29 o 
   6   3  14      119.70      130.11     23.36 o 
   7   3  14       85.32       96.07     10.37 o 
   8   3  14       43.32       36.70     13.59 o 
   9   3  14        0.55        8.72      7.61 o 
  -6   4  14        0.39       38.58     71.86 o 
  -5   4  14        0.00       -5.38      4.42 o 
  -4   4  14       18.29       28.16      7.16 o 
  -3   4  14        6.77        9.22      5.76 o 
  -2   4  14       11.30       10.37      2.96 o 
  -1   4  14       39.16       48.77     13.27 o 
   0   4  14        2.34        0.87      3.72 o 
   1   4  14      116.07       88.90      9.37 o 
   2   4  14      109.15       91.42      8.72 o 
   3   4  14      157.32      167.13     19.05 o 
   4   4  14      132.18      133.24      8.74 o 
   5   4  14        0.04       -0.11      1.54 o 
   6   4  14       41.16       36.41     12.34 o 
   7   4  14       10.98       15.85      8.37 o 
   8   4  14        3.09        0.19      2.73 o 
   9   4  14        9.10       24.46     13.15 o 
  -6   5  14        8.20        3.07      3.60 o 
  -5   5  14        6.34        1.94      2.61 o 
  -4   5  14        1.75       10.45      4.18 o 
  -3   5  14       39.13       54.36     10.16 o 
  -2   5  14        1.73        0.54      1.55 o 
  -1   5  14       35.30       27.67      5.04 o 
   0   5  14        0.76       -2.55      2.35 o 
   1   5  14       30.25       22.30      3.58 o 
   2   5  14        0.87        1.59      0.80 o 
   3   5  14       57.22       67.17     15.59 o 
   4   5  14        5.78       -1.94      4.34 o 
   5   5  14        7.27       15.04      7.60 o 
   6   5  14        7.89        8.48      5.39 o 
   7   5  14       45.19       43.33     14.45 o 
   8   5  14       21.95       22.20     12.87 o 
   9   5  14        0.61       -1.76      3.94 o 
  -6   6  14        0.23       -7.81      6.83 o 
  -5   6  14        9.53       20.92     12.79 o 
  -4   6  14        0.67        0.80      4.06 o 
  -3   6  14       16.86       25.16      6.84 o 
  -2   6  14       19.53       29.39     12.74 o 
  -1   6  14       20.38       28.25      5.16 o 
   0   6  14      124.87      129.20     16.33 o 
   1   6  14      242.94      252.08     17.93 o 
   2   6  14       36.25       41.21     12.48 o 
   3   6  14      104.68      108.84     20.33 o 
   4   6  14       46.05       52.25     13.88 o 
   5   6  14       73.64       96.39     20.12 o 
   6   6  14        1.93       -3.96      5.85 o 
   7   6  14        6.07       -3.64      4.67 o 
   8   6  14       12.62       15.07      8.82 o 
   9   6  14        0.27        5.79      5.86 o 
  -5   7  14        0.17       -2.70      8.75 o 
  -4   7  14       11.45       23.63      8.74 o 
  -3   7  14       13.54        9.79      4.42 o 
  -2   7  14       30.39       24.68     13.24 o 
  -1   7  14        0.29        0.43      2.93 o 
   0   7  14       63.76       59.55      8.70 o 
   1   7  14        2.61        1.49      5.46 o 
   2   7  14        0.78        0.93      5.96 o 
   3   7  14        0.09       -1.58      4.33 o 
   4   7  14        0.46        3.98      4.61 o 
   5   7  14        8.66       18.22     10.15 o 
   6   7  14       34.92       39.80     13.09 o 
   7   7  14        5.52        9.43      5.55 o 
   8   7  14        0.40        7.43      7.59 o 
   9   7  14       21.56       31.32     13.30 o 
  -5   8  14        2.14       -6.24      6.22 o 
  -4   8  14       32.53       22.73      7.26 o 
  -3   8  14        0.39        0.62      2.31 o 
  -2   8  14       21.04       24.09      6.33 o 
  -1   8  14       13.98       16.15      5.20 o 
   0   8  14       40.73       35.70      6.48 o 
   1   8  14        1.80        0.33      3.00 o 
   2   8  14        0.18        4.88      6.34 o 
   3   8  14        0.31       -3.58      4.21 o 
   4   8  14        4.90        2.77      3.14 o 
   5   8  14       11.74       20.91     10.02 o 
   6   8  14       34.52       57.06     16.46 o 
   7   8  14       51.39       55.22     15.64 o 
   8   8  14        4.34        7.90      7.61 o 
   9   8  14        0.42       -5.22      5.91 o 
  -4   9  14        9.41       16.44      8.53 o 
  -3   9  14       11.66       12.58      5.56 o 
  -2   9  14       20.95       20.60      8.90 o 
  -1   9  14        5.83        7.77      6.25 o 
   0   9  14        1.98       -4.52      7.14 o 
   1   9  14       44.92       59.27     16.36 o 
   2   9  14       38.79       43.05     13.96 o 
   3   9  14        3.64        3.40      4.59 o 
   4   9  14        3.84        3.51      5.78 o 
   5   9  14        0.01        5.84      5.40 o 
   6   9  14        0.07        2.15      2.19 o 
   7   9  14        1.31        0.48      3.24 o 
   8   9  14       14.08        6.74      4.12 o 
  -2  10  14        6.08        6.01      3.14 o 
  -1  10  14       19.41       23.45     11.01 o 
   0  10  14        0.88        3.63      4.04 o 
   1  10  14        9.72       18.21      9.28 o 
   2  10  14       15.48        9.45      5.52 o 
   3  10  14        1.18        4.19      4.81 o 
   4  10  14        7.24       10.92      6.15 o 
   5  10  14       33.95       48.47     14.91 o 
   6  10  14       11.23       14.08      8.93 o 
   7  10  14       12.26        5.60      3.48 o 
  -1  11  14        0.14       -2.16      6.31 o 
   0  11  14        1.20       12.78      8.39 o 
   1  11  14        0.54       -1.59      3.22 o 
   2  11  14        0.21       -2.22      2.83 o 
   3  11  14        7.62        4.95      6.13 o 
   4  11  14        4.26        2.49      3.93 o 
   5  11  14        2.32       -0.22      3.76 o 
   6  11  14        2.62       -6.33      5.86 o 
   1  12  14        0.56       -4.62      5.24 o 
   2  12  14        2.77       16.55      9.40 o 
   3  12  14        4.21        1.33      3.51 o 
   4  12  14        0.06       -5.86      5.77 o 
  -1  -6  15       30.13       51.91     15.01 o 
   0  -6  15       23.64       33.31     12.81 o 
   1  -6  15        4.78       12.56      7.98 o 
   2  -6  15       14.66       21.98      8.95 o 
   3  -6  15        7.97        4.23      4.52 o 
   4  -6  15        5.64        8.25      5.83 o 
  -3  -5  15        4.91        7.74      7.31 o 
  -2  -5  15        0.01        1.64      4.26 o 
  -1  -5  15       34.86       33.55     11.91 o 
   0  -5  15        4.57        3.19      3.70 o 
   1  -5  15        8.40       17.60      8.69 o 
   2  -5  15        0.02        0.89      4.69 o 
   3  -5  15        5.66        6.10      3.29 o 
   4  -5  15        6.03        1.65      3.21 o 
   5  -5  15        1.44        3.09      3.07 o 
   6  -5  15        8.20        6.30      4.32 o 
  -4  -4  15        3.51       10.98      7.82 o 
  -3  -4  15        1.27       -3.06      4.76 o 
  -2  -4  15        3.35        4.43      4.17 o 
  -1  -4  15        3.29       11.44      7.69 o 
   0  -4  15        8.08       11.56      6.16 o 
   1  -4  15       99.50      101.04     12.51 o 
   2  -4  15       18.51       22.00      6.18 o 
   3  -4  15        0.61        5.60      3.46 o 
   4  -4  15       22.93       25.79      9.94 o 
   5  -4  15        1.92       -0.13      2.99 o 
   6  -4  15       11.18        4.07      7.16 o 
   7  -4  15        3.11        2.97      5.67 o 
  -5  -3  15        3.09       -0.36      4.73 o 
  -4  -3  15       31.26       30.90     11.90 o 
  -3  -3  15       27.94       22.39      8.74 o 
  -2  -3  15       90.31       80.62     17.43 o 
  -1  -3  15       46.31       58.40     16.65 o 
   0  -3  15       37.07       35.19      7.60 o 
   1  -3  15        1.00        3.23      2.72 o 
   2  -3  15       23.63       39.31      8.19 o 
   3  -3  15        6.87       12.26      8.79 o 
   4  -3  15       15.16       15.54      8.06 o 
   5  -3  15       26.40       24.57      7.10 o 
   6  -3  15       12.42       19.36      6.13 o 
   7  -3  15        0.67        1.42      3.28 o 
   8  -3  15        1.14        0.83     10.31 o 
  -5  -2  15       11.17       10.57      6.86 o 
  -4  -2  15        4.25        3.82      3.93 o 
  -3  -2  15       13.30       12.54      4.50 o 
  -2  -2  15        0.62        2.94      2.75 o 
  -1  -2  15        0.97       -1.20      2.58 o 
   0  -2  15       60.38       76.03     10.58 o 
   1  -2  15        0.07       -1.30      2.76 o 
   2  -2  15        0.49        1.63      1.59 o 
   3  -2  15      250.57      274.14     30.26 o 
   4  -2  15       30.82       24.24      9.01 o 
   5  -2  15        8.85        6.99      2.64 o 
   6  -2  15        6.66        6.44      3.22 o 
   7  -2  15        1.58        0.13      2.28 o 
   8  -2  15        0.09        4.42     13.79 o 
  -6  -1  15        0.75       -5.08      6.25 o 
  -5  -1  15       10.23        8.83      6.08 o 
  -4  -1  15        2.20        9.67      4.29 o 
  -3  -1  15        3.32        3.01      1.37 o 
  -2  -1  15      138.02      174.53     16.03 o 
  -1  -1  15        4.48        6.93      3.50 o 
   0  -1  15       40.00       43.90      9.39 o 
   1  -1  15      144.05      154.68     15.56 o 
   2  -1  15        0.02       -3.10      4.39 o 
   3  -1  15       76.38       84.18     16.56 o 
   4  -1  15        8.98       15.93      7.12 o 
   5  -1  15       22.63       16.76      7.47 o 
   6  -1  15        0.03       -5.53      3.69 o 
   7  -1  15       13.92       20.78      6.47 o 
   8  -1  15        0.64        2.20      2.78 o 
   9  -1  15        0.48        3.44      5.55 o 
  -6   0  15       13.64       10.89      6.37 o 
  -5   0  15        6.42        4.22      7.25 o 
  -4   0  15        8.69        8.66      3.67 o 
  -3   0  15        4.70        2.21      4.33 o 
  -2   0  15       13.48       18.90      5.33 o 
  -1   0  15       19.88       16.85      5.36 o 
   0   0  15        2.75        6.79      4.59 o 
   1   0  15      104.02       98.26     12.44 o 
   2   0  15      658.18      656.74     46.03 o 
   3   0  15       19.37       24.45      9.56 o 
   4   0  15       41.59       30.98      9.69 o 
   5   0  15        0.56        6.36      5.95 o 
   6   0  15        0.80        1.50      2.09 o 
   7   0  15        0.56       -6.76      4.51 o 
   8   0  15        0.64       -2.55      8.40 o 
   9   0  15        0.16        8.38      7.56 o 
  -6   1  15        0.09       -0.10      1.55 o 
  -5   1  15       11.00       18.75      5.45 o 
  -4   1  15       22.75       22.79      6.14 o 
  -3   1  15       31.41       40.93      7.98 o 
  -2   1  15       40.83       46.74      8.42 o 
  -1   1  15      146.34      168.05     19.29 o 
   0   1  15      358.66      326.53     32.12 o 
   1   1  15       19.49       22.58      5.52 o 
   2   1  15        3.77        2.67      3.67 o 
   3   1  15        1.19       -1.94      2.12 o 
   4   1  15        1.62        1.69      3.12 o 
   5   1  15       17.07       17.96      5.35 o 
   6   1  15       16.11       19.48      5.30 o 
   7   1  15        1.15        2.46      2.74 o 
   8   1  15        5.22        6.28      4.78 o 
   9   1  15        5.27        9.10      6.00 o 
  -6   2  15        2.64        2.89      3.50 o 
  -5   2  15        1.22        6.05      3.46 o 
  -4   2  15       59.76       59.49     13.72 o 
  -3   2  15       50.32       55.30      9.59 o 
  -2   2  15      125.86      104.45     18.28 o 
  -1   2  15       11.01        8.65      5.66 o 
   0   2  15        1.78        4.49      3.14 o 
   1   2  15       50.98       47.45     10.24 o 
   2   2  15        1.70       -0.41      4.05 o 
   3   2  15        4.20       13.63      4.26 o 
   4   2  15      178.64      159.14     24.24 o 
   5   2  15       39.65       25.28      5.82 o 
   6   2  15        3.51       16.58      8.93 o 
   7   2  15        0.89       -0.61      2.36 o 
   8   2  15       14.90       25.33      9.88 o 
   9   2  15       11.23        4.31      5.48 o 
  -6   3  15        3.63      -10.26      6.84 o 
  -5   3  15        0.05       -2.29      4.15 o 
  -4   3  15        0.04       -0.44      3.73 o 
  -3   3  15       31.31       21.13      9.05 o 
  -2   3  15       51.91       42.39     11.56 o 
  -1   3  15      128.98      144.82     21.91 o 
   0   3  15       61.51       71.26     15.69 o 
   1   3  15       13.65        7.31      5.53 o 
   2   3  15        2.38        7.59      3.34 o 
   3   3  15        5.66        4.98      3.22 o 
   4   3  15        1.93        0.68      3.72 o 
   5   3  15        2.78       13.23      7.96 o 
   6   3  15        0.01       10.48      7.71 o 
   7   3  15        0.00        3.37      4.15 o 
   8   3  15        8.29        5.64      4.28 o 
   9   3  15        0.02        1.02      5.58 o 
  -6   4  15        1.31        0.22      2.57 o 
  -5   4  15       56.57       64.84     12.20 o 
  -4   4  15       16.09       13.49      5.42 o 
  -3   4  15       31.94       29.73      7.45 o 
  -2   4  15        4.24        8.20      4.75 o 
  -1   4  15        4.01        6.87      6.59 o 
   0   4  15       25.76       25.62      9.29 o 
   1   4  15        5.72        1.43      3.77 o 
   2   4  15        1.37        1.58      1.93 o 
   3   4  15      121.78       92.06      8.63 o 
   4   4  15       87.76       98.90     19.53 o 
   5   4  15        9.20       18.74      8.76 o 
   6   4  15        1.33        0.26      5.56 o 
   7   4  15        0.48        1.06      3.32 o 
   8   4  15       12.70        3.47      4.50 o 
   9   4  15        3.60        0.37      7.93 o 
  -5   5  15       13.55       22.84      7.56 o 
  -4   5  15        4.40        9.08      4.77 o 
  -3   5  15        3.00        8.53      4.23 o 
  -2   5  15        3.97        8.18      3.76 o 
  -1   5  15        0.05        3.53      2.47 o 
   0   5  15       47.05       56.00      8.69 o 
   1   5  15      286.21      244.12     17.90 o 
   2   5  15      273.23      291.19     15.94 o 
   3   5  15       30.59       25.03     13.32 o 
   4   5  15       79.77       92.01     19.41 o 
   5   5  15       24.57       33.82     12.94 o 
   6   5  15       17.38       15.21      7.80 o 
   7   5  15        3.56        0.09      5.39 o 
   8   5  15        2.87        6.06      5.84 o 
   9   5  15        0.12       -6.86      6.65 o 
  -5   6  15        0.04        3.59      3.12 o 
  -4   6  15        0.10        2.32      2.89 o 
  -3   6  15       28.50       36.10      8.43 o 
  -2   6  15        6.16        5.90      3.01 o 
  -1   6  15       87.73       77.25     11.07 o 
   0   6  15        2.15        3.62      2.78 o 
   1   6  15        0.42        2.74      2.60 o 
   2   6  15        9.25        7.91      1.93 o 
   3   6  15        7.54        8.56      6.12 o 
   4   6  15        3.94        3.26      3.10 o 
   5   6  15       49.79       63.67     16.99 o 
   6   6  15       20.03       15.96      8.53 o 
   7   6  15       18.40       19.63      9.01 o 
   8   6  15        7.84        3.00      3.92 o 
   9   6  15        0.12       -4.82      5.84 o 
  -5   7  15        2.48        4.69      6.33 o 
  -4   7  15        7.72       14.41      5.56 o 
  -3   7  15        7.28        6.13      2.64 o 
  -2   7  15        1.31        5.06      4.34 o 
  -1   7  15       30.60       31.53      6.66 o 
   0   7  15      108.51      104.31     11.52 o 
   1   7  15       24.38       29.92     11.38 o 
   2   7  15       15.78       38.18     12.90 o 
   3   7  15       17.86       20.05      9.33 o 
   4   7  15       14.76        9.16      5.03 o 
   5   7  15        2.28        6.31      2.45 o 
   6   7  15       16.39       23.54      9.77 o 
   7   7  15        1.74        3.40      3.92 o 
   8   7  15        2.21        5.74      5.47 o 
   9   7  15        0.23       -1.69      3.98 o 
  -4   8  15       10.32       10.70      6.38 o 
  -3   8  15       11.16       -0.54      2.42 o 
  -2   8  15       21.90       16.08      6.48 o 
  -1   8  15       14.07       15.18      8.15 o 
   0   8  15       14.50        6.68      4.29 o 
   1   8  15       11.79        7.82      6.55 o 
   2   8  15       12.18       10.33      6.95 o 
   3   8  15        4.38        7.10      4.86 o 
   4   8  15        5.36        3.93      3.16 o 
   5   8  15       11.34        8.53      6.95 o 
   6   8  15        1.65       -3.08      4.26 o 
   7   8  15       12.06       10.44      8.87 o 
   8   8  15        4.18       19.70     10.70 o 
  -2   9  15        3.89        3.58      5.27 o 
  -1   9  15        2.55        1.95      4.19 o 
   0   9  15        0.66        6.71      5.49 o 
   1   9  15       19.77        9.00      4.17 o 
   2   9  15       51.47       87.14     19.88 o 
   3   9  15        9.77       20.37     10.61 o 
   4   9  15        7.97        6.87      4.56 o 
   5   9  15        2.27        6.55      7.07 o 
   6   9  15        3.16       18.84      9.46 o 
   7   9  15        9.34       -9.37      7.27 o 
   8   9  15        3.27       76.99     22.13 o 
  -1  10  15       27.08       37.79     13.96 o 
   0  10  15        5.68       -1.34      4.48 o 
   1  10  15        3.76       -2.57      7.37 o 
   2  10  15        2.42       10.81      8.78 o 
   3  10  15        0.07       -4.18      5.34 o 
   4  10  15        1.22        3.40      6.64 o 
   5  10  15        0.01       -8.90      5.93 o 
   6  10  15        4.22       -2.60      4.34 o 
   7  10  15        3.34       -6.64      6.07 o 
   0  11  15        0.06        8.53      7.82 o 
   1  11  15        2.22        3.41      2.43 o 
   2  11  15        5.57       15.57      8.96 o 
   3  11  15       18.97       19.56     10.54 o 
   4  11  15        7.38        7.52      7.39 o 
   5  11  15        1.34        7.57      8.93 o 
  -1  -5  16        2.46        5.24      6.56 o 
   0  -5  16        5.95        4.63      6.50 o 
   1  -5  16       13.10       18.55     10.81 o 
   2  -5  16       24.25       19.04     12.26 o 
   3  -5  16        0.58        1.13      3.11 o 
   5  -5  16        5.40        7.83      5.40 o 
  -3  -4  16       48.92       62.74     17.04 o 
  -2  -4  16        6.54       15.31      8.58 o 
  -1  -4  16       19.64       13.24      8.01 o 
   0  -4  16        5.05       -1.53      2.66 o 
   1  -4  16        3.39        0.81      4.85 o 
   2  -4  16        0.54        1.64      2.69 o 
   3  -4  16        1.14       -2.51      2.78 o 
   4  -4  16        1.08       -3.75      4.00 o 
   5  -4  16        2.92        3.33      4.63 o 
   6  -4  16        7.42        0.31      5.21 o 
  -4  -3  16        0.29       -0.28      3.78 o 
  -3  -3  16        1.45        2.43      4.78 o 
  -2  -3  16        0.00       -5.21      6.17 o 
  -1  -3  16       17.20       19.70      8.85 o 
   0  -3  16        3.05        6.38      3.21 o 
   1  -3  16       32.08       34.98      7.73 o 
   2  -3  16        0.05        4.38      3.43 o 
   3  -3  16       42.48       52.81     11.97 o 
   4  -3  16       44.14       32.36     10.86 o 
   5  -3  16        0.10       -6.76      5.59 o 
   6  -3  16        3.16       -0.30      2.55 o 
   7  -3  16        1.43       -5.57      4.74 o 
  -4  -2  16        8.45        4.89      4.60 o 
  -3  -2  16       11.80        1.49      2.93 o 
  -2  -2  16        0.17       -4.82      3.22 o 
  -1  -2  16       16.07       21.16      5.97 o 
   0  -2  16       99.66      123.26     13.98 o 
   1  -2  16      108.68      133.53     14.84 o 
   2  -2  16        6.30        5.26      3.37 o 
   3  -2  16       14.40       12.79      6.34 o 
   4  -2  16       13.59       17.70      8.11 o 
   5  -2  16       17.59       14.24      8.40 o 
   6  -2  16       18.00        8.85      6.93 o 
   7  -2  16        2.65        0.92      4.20 o 
   8  -2  16        0.15       -1.98      2.70 o 
  -5  -1  16        3.36        4.28      3.28 o 
  -4  -1  16        1.84        7.64      5.45 o 
  -3  -1  16       19.30       29.83     15.04 o 
  -2  -1  16       14.09       14.34      4.99 o 
  -1  -1  16        8.02        6.72      3.04 o 
   0  -1  16        1.52        0.96      3.18 o 
   1  -1  16       21.76       27.60      6.89 o 
   2  -1  16       68.46       80.42     16.70 o 
   3  -1  16      235.58      261.07     30.79 o 
   4  -1  16       21.26       25.27      9.72 o 
   5  -1  16        0.51        2.18      4.34 o 
   6  -1  16        0.15       -2.97      2.26 o 
   7  -1  16        0.13       -5.24      7.29 o 
   8  -1  16        0.32        3.10      2.49 o 
  -5   0  16        0.05        2.98      2.14 o 
  -4   0  16       19.29       20.69      5.48 o 
  -3   0  16        1.03        2.27      2.33 o 
  -2   0  16       10.73       10.09      4.52 o 
  -1   0  16        5.91        9.76      4.22 o 
   0   0  16      111.91      124.44     14.27 o 
   1   0  16        5.38       10.46      6.20 o 
   2   0  16       28.80       27.46     10.32 o 
   3   0  16        1.87        2.84      5.19 o 
   4   0  16       10.38        7.96      3.98 o 
   5   0  16        3.70        3.16      4.08 o 
   6   0  16        0.96        3.04      4.82 o 
   7   0  16        6.19       11.08      3.10 o 
   8   0  16        0.61       -1.10      2.22 o 
  -5   1  16        0.14       -3.49      6.41 o 
  -4   1  16       12.35       16.75      5.55 o 
  -3   1  16        0.60        0.97      2.74 o 
  -2   1  16        0.11        1.04      2.72 o 
  -1   1  16       25.71       26.78      6.77 o 
   0   1  16       17.57       25.41      9.18 o 
   1   1  16       16.91       21.98     10.05 o 
   2   1  16       75.40       81.47     17.31 o 
   3   1  16        0.09       -0.86      2.61 o 
   4   1  16       20.70       47.26     14.00 o 
   5   1  16       74.20      111.32     21.59 o 
   6   1  16       31.64       52.94     15.63 o 
   7   1  16        0.02        1.31      2.63 o 
   8   1  16        0.94       10.35      8.99 o 
  -5   2  16       14.70       21.82      9.04 o 
  -4   2  16       15.56        6.39      8.52 o 
  -3   2  16       12.23        9.85      5.76 o 
  -2   2  16        0.24        5.39      4.79 o 
  -1   2  16      241.95      218.83     27.37 o 
   0   2  16      109.83      126.06     21.02 o 
   1   2  16       35.88       37.58      7.19 o 
   2   2  16       18.33       23.98      5.78 o 
   3   2  16        0.70        1.66      3.30 o 
   4   2  16       29.71       28.43     10.88 o 
   5   2  16       15.62       45.42     15.47 o 
   6   2  16        0.00       -2.52      4.73 o 
   7   2  16        0.97        4.76      5.82 o 
   8   2  16        8.97       12.22      6.71 o 
  -5   3  16        5.98        2.75      2.69 o 
  -4   3  16       22.86       14.71      9.13 o 
  -3   3  16       30.36       28.95     10.64 o 
  -2   3  16       60.92       61.37     15.27 o 
  -1   3  16        0.19        5.47      5.76 o 
   0   3  16        7.36       13.78      7.86 o 
   1   3  16        5.94       10.88      4.86 o 
   2   3  16        8.18       22.35      9.95 o 
   3   3  16       13.27       14.50      7.41 o 
   4   3  16       38.53       31.05     10.94 o 
   5   3  16       76.24       68.48     17.02 o 
   6   3  16       21.27       29.48     11.57 o 
   7   3  16        5.05        0.10      4.90 o 
   8   3  16        0.25       -0.60      3.29 o 
  -5   4  16        3.49       -3.17      2.77 o 
  -4   4  16        1.61        0.57      5.50 o 
  -3   4  16        0.29        1.33      7.08 o 
  -2   4  16        5.67        5.38      6.38 o 
  -1   4  16        1.21        5.71      5.15 o 
   0   4  16        1.04       -0.19      2.07 o 
   1   4  16       85.42       91.97     18.51 o 
   2   4  16       78.07       64.13     16.57 o 
   3   4  16      260.14      245.22     31.49 o 
   4   4  16        0.04        0.59      2.72 o 
   5   4  16       10.60       13.34      6.94 o 
   6   4  16        0.02       -0.52      5.63 o 
   7   4  16        0.07       -4.78      7.55 o 
   8   4  16       15.37       32.48     14.53 o 
  -5   5  16       15.15       11.07      6.59 o 
  -4   5  16        1.18        0.59      2.38 o 
  -3   5  16        8.51        7.43      4.17 o 
  -2   5  16        9.74       10.41      4.91 o 
  -1   5  16        8.89        8.39      3.47 o 
   0   5  16        1.03        2.03      5.81 o 
   1   5  16        4.94        1.45      3.37 o 
   2   5  16       10.33        8.85      3.04 o 
   3   5  16       15.58       22.84     10.58 o 
   4   5  16       57.24       67.61     17.29 o 
   5   5  16       33.10       41.80     13.77 o 
   6   5  16       25.12       35.64     13.30 o 
   7   5  16       39.13       53.01     18.11 o 
   8   5  16        1.58        7.65      5.93 o 
  -4   6  16        0.37       -4.61      3.74 o 
  -3   6  16       28.05       30.04      7.99 o 
  -2   6  16       10.86       16.68      6.30 o 
  -1   6  16        0.01       -1.93      2.69 o 
   0   6  16       39.12       36.57      8.12 o 
   1   6  16       78.64       72.63      9.08 o 
   2   6  16      130.16      136.67     23.84 o 
   3   6  16       17.47       37.17     12.99 o 
   4   6  16        2.29        5.00      5.36 o 
   5   6  16       44.13       79.73     19.55 o 
   6   6  16        0.05       -0.41      4.57 o 
   7   6  16        4.05      -13.97      9.31 o 
   8   6  16        0.56       11.74      7.60 o 
  -4   7  16        1.07       -5.17      8.71 o 
  -3   7  16        0.54       -6.19      4.57 o 
  -2   7  16        6.19        9.43      4.75 o 
  -1   7  16       64.32       62.23      9.94 o 
   0   7  16       23.35       32.30     11.81 o 
   1   7  16       20.63       15.16      8.44 o 
   2   7  16        0.04       -1.77      5.38 o 
   3   7  16        0.20        1.92      3.04 o 
   4   7  16       10.17        8.57      6.82 o 
   5   7  16       17.04       28.55     11.56 o 
   6   7  16       30.57       40.14     14.10 o 
   7   7  16        0.07        3.97      6.09 o 
   8   7  16        1.79        5.24      8.08 o 
  -2   8  16        8.83       12.65      9.55 o 
  -1   8  16        1.58        0.73      2.38 o 
   0   8  16        0.02       18.83     10.81 o 
   1   8  16        7.66        9.17      5.99 o 
   2   8  16       60.91       78.69     19.42 o 
   3   8  16       63.22       73.82     18.62 o 
   4   8  16       52.77       58.78     16.94 o 
   5   8  16        0.05       -7.51      6.36 o 
   6   8  16        0.64      -12.07      8.05 o 
   7   8  16        1.15        2.96      3.49 o 
  -1   9  16        8.17       14.21      8.31 o 
   0   9  16       23.61       28.03     11.25 o 
   1   9  16       21.63       21.47      8.15 o 
   2   9  16        0.30       -4.64      4.59 o 
   3   9  16        0.86       -1.69      6.33 o 
   4   9  16        0.07        2.15      3.75 o 
   5   9  16        2.31       -1.62      3.59 o 
   6   9  16        7.32        4.38      5.57 o 
   7   9  16       12.84       13.89      8.88 o 
   0  10  16        0.09        5.76      7.55 o 
   1  10  16        1.56       -4.49      7.01 o 
   2  10  16        9.99       25.59     11.54 o 
   3  10  16       22.86       16.24      9.55 o 
   4  10  16       27.28       33.91     13.80 o 
   5  10  16       11.88        2.64      5.26 o 
   6  10  16        2.99       17.79      9.89 o 
   2  11  16        4.77        9.92      7.45 o 
   3  11  16        0.87        3.55      6.56 o 
   4  11  16        0.66       -6.08      6.11 o 
  -1  -4  17        1.09        4.83      5.46 o 
   0  -4  17        0.97       -9.01      6.67 o 
   1  -4  17        1.13        5.30      5.60 o 
   2  -4  17        0.95       12.89      7.70 o 
   3  -4  17        0.91        1.99      3.55 o 
   4  -4  17        7.95       12.13      7.78 o 
   5  -4  17       14.55       17.29      7.66 o 
  -3  -3  17        1.55        4.50      6.96 o 
  -2  -3  17        0.15        6.17      6.03 o 
  -1  -3  17        1.87       -1.78      5.41 o 
   0  -3  17       10.68        9.16      7.79 o 
   1  -3  17       12.13       18.31      5.56 o 
   2  -3  17        1.94        3.91      3.98 o 
   3  -3  17        1.04        1.28      2.74 o 
   4  -3  17        1.54        5.14      4.85 o 
   5  -3  17        5.36       13.35      8.16 o 
   6  -3  17        5.04       20.52     10.77 o 
  -3  -2  17        0.52      -10.03      7.49 o 
  -2  -2  17        0.32       -0.50      3.42 o 
  -1  -2  17       26.20       27.97      6.49 o 
   0  -2  17       28.68       34.29      8.27 o 
   1  -2  17        8.00        5.24      3.97 o 
   2  -2  17        1.58        7.22      3.72 o 
   3  -2  17       20.59       20.33      8.35 o 
   4  -2  17       52.75       65.64     16.36 o 
   5  -2  17        8.76       -2.10      3.16 o 
   6  -2  17        0.23        2.72      4.06 o 
   7  -2  17        0.09        5.65      5.81 o 
  -4  -1  17        4.77       11.05      6.72 o 
  -3  -1  17       23.12       30.93     10.81 o 
  -2  -1  17        0.52       -2.83      3.21 o 
  -1  -1  17        2.33       -3.44      2.74 o 
   0  -1  17       23.80       33.43      7.52 o 
   1  -1  17        5.10        6.99      2.97 o 
   2  -1  17        9.65       15.98      7.77 o 
   3  -1  17        3.57       11.20      6.62 o 
   4  -1  17       21.36        7.45      5.71 o 
   5  -1  17       12.27       13.62      7.44 o 
   6  -1  17        0.21        3.68      4.95 o 
   7  -1  17        0.05        1.90      3.46 o 
  -4   0  17        0.09       -1.11      4.78 o 
  -3   0  17        6.58        9.22      4.24 o 
  -2   0  17        0.42       -0.70      1.86 o 
  -1   0  17        1.04        4.93      3.86 o 
   0   0  17        7.17        4.64      3.08 o 
   1   0  17       25.53       16.81      8.57 o 
   2   0  17        0.29       -4.59      5.14 o 
   3   0  17       33.13       42.67     13.06 o 
   4   0  17       18.34       13.39      8.01 o 
   5   0  17        0.15        0.29      2.36 o 
   6   0  17       15.92       28.17     11.26 o 
   7   0  17        8.15        9.45      4.79 o 
   8   0  17        0.15      -14.15      9.44 o 
  -4   1  17       24.51       22.50      6.27 o 
  -3   1  17       34.34       40.92     12.96 o 
  -2   1  17       48.72       52.14      9.75 o 
  -1   1  17        3.90       -3.35      5.78 o 
   0   1  17       45.66       58.56     14.66 o 
   1   1  17       72.83       76.52     16.55 o 
   2   1  17       64.86       78.45     17.22 o 
   3   1  17       24.32       10.21      5.66 o 
   4   1  17        5.43        6.78      5.22 o 
   5   1  17        1.79        2.72      4.68 o 
   6   1  17        1.19       -0.38      3.52 o 
   7   1  17       30.12       54.14     16.99 o 
   8   1  17        2.24        3.70      4.59 o 
  -4   2  17        2.04        0.80      2.49 o 
  -3   2  17        5.72       -1.40      3.04 o 
  -2   2  17        4.91       -0.98      5.08 o 
  -1   2  17        4.21       11.74      5.33 o 
   0   2  17        4.20        4.91      3.95 o 
   1   2  17        0.71       -1.72      2.88 o 
   2   2  17        2.87        5.47      6.09 o 
   3   2  17        0.01        4.30      6.35 o 
   4   2  17        0.96        1.38      3.96 o 
   5   2  17       57.32       69.53     18.21 o 
   6   2  17       32.72       34.72     13.77 o 
   7   2  17        0.17        0.92      3.81 o 
   8   2  17        2.16        3.04      5.00 o 
  -4   3  17       24.53       39.08     12.95 o 
  -3   3  17        1.93        2.75      2.80 o 
  -2   3  17        0.03       -9.04      6.13 o 
  -1   3  17        1.86        2.82      3.00 o 
   0   3  17       14.08        4.07      3.51 o 
   1   3  17       15.36       16.72      8.00 o 
   2   3  17       13.27       38.64     12.96 o 
   3   3  17       71.89       98.02     20.13 o 
   4   3  17       26.83       37.01     13.07 o 
   5   3  17        0.55        2.63      2.67 o 
   6   3  17       17.63       16.60     10.85 o 
   7   3  17       23.13       37.75     14.37 o 
   8   3  17        1.30       -2.48      5.35 o 
  -4   4  17        4.39        8.64      4.18 o 
  -3   4  17        8.56        6.83      9.43 o 
  -2   4  17       28.87       27.03     10.50 o 
  -1   4  17        0.82        3.32      3.21 o 
   0   4  17        5.49        8.75      6.72 o 
   1   4  17       11.77       23.31      9.97 o 
   2   4  17        3.49        4.32      5.56 o 
   3   4  17        0.45        0.38      5.91 o 
   4   4  17        1.19        0.84      5.02 o 
   5   4  17       49.90       62.47     17.29 o 
   6   4  17       10.00       22.61     10.68 o 
   7   4  17       19.72       30.28     12.54 o 
   8   4  17       17.21       27.92     12.56 o 
  -4   5  17       17.00       11.72      5.62 o 
  -3   5  17        0.00       -2.24      3.65 o 
  -2   5  17       23.53       25.44      7.08 o 
  -1   5  17       34.84       31.74      7.59 o 
   0   5  17        0.00        0.75      2.36 o 
   1   5  17        4.13       -4.37      3.38 o 
   2   5  17       13.31       25.36     11.01 o 
   3   5  17       92.82      100.96     21.10 o 
   4   5  17       11.35       18.03      8.00 o 
   5   5  17       24.01       40.41     13.44 o 
   6   5  17        7.16        7.60      5.30 o 
   7   5  17        0.82       10.01      9.01 o 
   8   5  17       33.68       27.15     12.35 o 
  -4   6  17        0.02       -2.79      3.56 o 
  -3   6  17        8.21        8.26      4.60 o 
  -2   6  17       10.60        1.64      3.34 o 
  -1   6  17        0.01       -5.51      3.67 o 
   0   6  17       13.13        7.95      5.33 o 
   1   6  17       11.30       10.84      6.70 o 
   2   6  17        3.20       -6.84      5.69 o 
   3   6  17        7.56       17.11      9.33 o 
   4   6  17        4.32       -1.46      3.94 o 
   5   6  17        0.13       -2.40      3.95 o 
   6   6  17       26.42       25.33     12.11 o 
   7   6  17       75.49       91.47     22.50 o 
  -2   7  17        0.57        1.05      4.52 o 
  -1   7  17        4.17       -0.06      3.03 o 
   0   7  17        2.35        1.13      2.55 o 
   1   7  17        0.65        3.10      5.22 o 
   2   7  17       26.14       29.40     11.28 o 
   3   7  17        8.88       17.79      9.40 o 
   4   7  17       56.15       75.62     19.35 o 
   5   7  17       46.18       46.66     15.02 o 
   6   7  17        5.05       12.49      7.81 o 
   7   7  17        4.85       14.02      9.16 o 
  -1   8  17       38.97       35.92     13.58 o 
   0   8  17        3.52        4.57      4.76 o 
   1   8  17        6.12       18.23      9.41 o 
   2   8  17        5.94        3.71      3.66 o 
   3   8  17        5.54       10.44      7.68 o 
   4   8  17        0.33       -9.20      9.66 o 
   5   8  17        1.49        1.32      2.35 o 
   6   8  17       18.89       33.45     12.96 o 
   7   8  17        0.10        1.08      5.95 o 
   0   9  17        0.07        1.39      3.42 o 
   1   9  17        1.08       -5.97      7.07 o 
   2   9  17        2.62        8.58      5.96 o 
   3   9  17       22.18       27.25     13.03 o 
   4   9  17       33.29       52.72     18.04 o 
   5   9  17        7.39       17.00      9.31 o 
   6   9  17        5.22        6.06      7.43 o 
   2  10  17        1.17       -9.75      7.47 o 
   3  10  17        0.03        7.62      7.91 o 
   4  10  17        0.78        7.09      6.34 o 
   0  -3  18        8.55       25.05     10.43 o 
   1  -3  18       34.39       57.73     16.66 o 
   2  -3  18        9.08       12.36      6.76 o 
   3  -3  18        4.08        8.68      6.02 o 
   4  -3  18        5.87        2.79      1.89 o 
   5  -3  18       15.22       18.56      9.28 o 
  -2  -2  18        3.73        3.23      3.68 o 
  -1  -2  18        8.29       13.66      6.86 o 
   0  -2  18        3.71       14.33      8.28 o 
   1  -2  18        1.95        4.26      4.07 o 
   2  -2  18        0.26       -6.39      5.09 o 
   3  -2  18        0.48        9.33      6.07 o 
   4  -2  18       31.01       28.91     11.19 o 
   5  -2  18        1.51       -1.24      2.88 o 
   6  -2  18        8.36        0.23      6.72 o 
  -3  -1  18        0.48        6.64      5.30 o 
  -2  -1  18        0.06        7.98      5.98 o 
  -1  -1  18        2.79        0.75      3.68 o 
   0  -1  18       24.28       33.37      8.03 o 
   1  -1  18       11.32       13.37      6.78 o 
   2  -1  18       17.53       24.56      9.41 o 
   3  -1  18       10.31       18.80      8.56 o 
   4  -1  18       15.26       25.99     10.74 o 
   5  -1  18        3.49       -0.15      3.43 o 
   6  -1  18        0.69        9.33      7.75 o 
   7  -1  18        2.49        7.20      6.81 o 
  -3   0  18       31.52       50.06     13.97 o 
  -2   0  18       51.85       63.81     12.77 o 
  -1   0  18       32.42       43.86     10.50 o 
   0   0  18        0.75        4.32      2.48 o 
   1   0  18        0.45        2.06      2.95 o 
   2   0  18       11.21        4.61      5.16 o 
   3   0  18        1.11       10.97      7.23 o 
   4   0  18        0.47       -4.13      4.74 o 
   5   0  18       22.93       51.16     15.54 o 
   6   0  18       25.82       42.68     14.71 o 
   7   0  18        5.21       19.48     11.26 o 
  -3   1  18        1.89        0.73      2.91 o 
  -2   1  18        4.77       10.18      7.94 o 
  -1   1  18        5.00       -0.90      2.19 o 
   0   1  18        4.24        3.24      2.05 o 
   1   1  18       13.53       26.61     10.31 o 
   2   1  18       18.37       23.09      9.46 o 
   3   1  18        2.77        7.54      5.57 o 
   4   1  18        2.67       -1.74      4.38 o 
   5   1  18        3.36        2.30      5.29 o 
   6   1  18        8.85        4.20      6.87 o 
   7   1  18       12.34       24.85     11.67 o 
  -4   2  18       15.69       12.37      6.08 o 
  -3   2  18       11.31       20.49      9.29 o 
  -2   2  18       32.00       44.98     13.24 o 
  -1   2  18       17.61       32.66     13.21 o 
   0   2  18        6.37        0.72      1.78 o 
   1   2  18        0.92       -0.70      2.34 o 
   2   2  18        0.70        1.74      2.24 o 
   3   2  18        1.24        4.69      3.28 o 
   4   2  18       34.71       50.43     15.91 o 
   5   2  18        8.48       19.34      9.89 o 
   6   2  18        1.40        4.77      5.49 o 
   7   2  18        0.03       12.23      9.38 o 
  -4   3  18        8.64        6.59      4.85 o 
  -3   3  18       38.76       43.48     13.53 o 
  -2   3  18        2.23       -6.42      5.43 o 
  -1   3  18       12.81       11.87      6.94 o 
   0   3  18        0.36        9.27      5.66 o 
   1   3  18        8.80        5.37      4.00 o 
   2   3  18       16.38       11.61      7.02 o 
   3   3  18       16.01       12.93      7.01 o 
   4   3  18       18.86       32.70     12.15 o 
   5   3  18        2.80       18.95      8.69 o 
   6   3  18       15.93       26.00     12.37 o 
   7   3  18       11.52       21.71     12.82 o 
  -3   4  18        0.84       -0.39      4.93 o 
  -2   4  18       20.28       24.34      9.82 o 
  -1   4  18       16.21       21.74      9.30 o 
   0   4  18       47.47       34.43     12.15 o 
   1   4  18        0.39        0.06      2.89 o 
   2   4  18        0.00       -0.71      2.98 o 
   3   4  18       12.28       10.14      5.04 o 
   4   4  18        9.20       25.93     11.73 o 
   5   4  18        1.14       -3.29      5.79 o 
   6   4  18        0.03        9.09      8.39 o 
   7   4  18        1.04        3.82      4.06 o 
  -3   5  18        0.12        0.28      3.46 o 
  -2   5  18        1.06        6.53      5.11 o 
  -1   5  18        5.47        2.27      2.40 o 
   0   5  18        1.44       23.09     10.12 o 
   1   5  18        0.00       -0.38      3.36 o 
   2   5  18        0.94       -5.34      6.02 o 
   3   5  18       22.43       38.88     13.31 o 
   4   5  18        1.06       13.05      8.99 o 
   5   5  18        2.51       12.62      9.99 o 
   6   5  18        0.07       12.17      9.53 o 
   7   5  18        0.01        1.64      3.70 o 
  -2   6  18        1.47       -0.98      1.94 o 
  -1   6  18       17.11       28.64     11.75 o 
   0   6  18       10.84       16.40      8.88 o 
   1   6  18       13.07       10.93      7.34 o 
   2   6  18        5.71       -2.30      3.94 o 
   3   6  18       10.71       16.21      9.45 o 
   4   6  18        1.86        6.96      5.93 o 
   5   6  18        4.71       21.15     11.49 o 
   6   6  18        8.03        4.51      3.53 o 
   7   6  18       14.21       14.52      7.89 o 
  -1   7  18        0.53       -2.04      3.95 o 
   0   7  18        1.58        6.12      5.13 o 
   1   7  18        0.46       -3.99      2.66 o 
   2   7  18        0.09       -0.45      3.12 o 
   3   7  18        0.09      -12.41      8.27 o 
   4   7  18        3.09        2.87      5.44 o 
   5   7  18       21.88       21.95     10.58 o 
   6   7  18        5.71       13.26      9.51 o 
   0   8  18        4.15       -1.13      4.08 o 
   1   8  18       35.96       71.36     18.90 o 
   2   8  18       16.03       14.60      8.57 o 
   3   8  18        0.27       -0.14      4.65 o 
   4   8  18       41.04       81.80     21.13 o 
   5   8  18       33.76       20.96     10.93 o 
   2   9  18       14.40        9.36      4.41 o 
   3   9  18        0.45        7.44      7.69 o 
   4   9  18        5.16       10.29      6.18 o 
   1  -2  19       22.08       27.46     11.25 o 
   2  -2  19        8.54       10.23      6.41 o 
   3  -2  19       11.42       14.99      8.97 o 
   4  -2  19        0.77        4.30      3.00 o 
  -1  -1  19       41.70       40.25     13.58 o 
   0  -1  19       27.38       37.01      8.42 o 
   1  -1  19        1.33        2.14      2.86 o 
   2  -1  19        0.17        3.85      4.19 o 
   3  -1  19        2.34        8.83      7.20 o 
   4  -1  19        4.09       -2.40      4.71 o 
   5  -1  19       20.26       26.86     11.17 o 
  -2   0  19        0.34       -0.70     11.11 o 
  -1   0  19        2.32        5.62      6.43 o 
   0   0  19        4.95        4.10      4.41 o 
   1   0  19        0.83       -2.06      3.84 o 
   2   0  19       46.75       48.33     14.03 o 
   3   0  19       42.48       55.32     15.53 o 
   4   0  19        3.32        0.09      4.93 o 
   5   0  19        5.15       11.61      8.72 o 
   6   0  19        3.09        8.93      8.33 o 
  -2   1  19        7.72        5.14      4.89 o 
  -1   1  19       35.86       53.00     14.60 o 
   0   1  19        9.54        7.64      5.51 o 
   1   1  19       29.08       37.14     11.79 o 
   2   1  19        0.04       -0.81      2.58 o 
   3   1  19        3.00        8.76      6.42 o 
   4   1  19        3.65        1.36      3.61 o 
   5   1  19        0.00        1.09      2.44 o 
   6   1  19       11.76       42.67     15.63 o 
  -2   2  19       14.29       16.20      8.53 o 
  -1   2  19        1.56       10.03      7.86 o 
   0   2  19        1.51       -1.37      2.48 o 
   1   2  19       17.02       33.48     12.41 o 
   2   2  19       12.70       19.58      8.68 o 
   3   2  19        2.35        2.84      4.34 o 
   4   2  19       15.09        5.67      4.14 o 
   5   2  19        9.44       16.06      8.99 o 
   6   2  19        7.80       18.44     10.96 o 
  -3   3  19        3.16        3.75      4.36 o 
  -2   3  19       22.29       32.04     12.23 o 
  -1   3  19        8.18       12.78      6.99 o 
   0   3  19       12.97        7.56      6.49 o 
   1   3  19       42.39       42.75     13.63 o 
   2   3  19        8.11       10.23      7.60 o 
   3   3  19        3.83        0.70      4.65 o 
   4   3  19        6.19        7.08      7.09 o 
   5   3  19        4.73       13.48      9.60 o 
   6   3  19        0.13        9.19      8.23 o 
  -2   4  19        3.44       -2.76      6.38 o 
  -1   4  19        1.27        2.32      4.84 o 
   0   4  19       10.44        8.79      5.46 o 
   1   4  19        0.47       -1.31      3.17 o 
   2   4  19        0.18       -2.53      4.15 o 
   3   4  19       31.09       39.90     14.06 o 
   4   4  19       21.78       29.15     12.25 o 
   5   4  19       16.35        4.31      2.81 o 
   6   4  19        2.24        0.18      2.45 o 
  -2   5  19        1.28       -0.64      4.35 o 
  -1   5  19        3.35       22.28     10.76 o 
   0   5  19       79.23      127.56     25.07 o 
   1   5  19       22.22       21.03     10.61 o 
   2   5  19        3.35        2.08      2.84 o 
   3   5  19        0.09       -3.48      2.82 o 
   4   5  19        5.47        0.27      3.02 o 
   5   5  19        0.23        8.46      7.08 o 
   6   5  19        0.28       -0.11      8.23 o 
  -1   6  19       20.73       20.16     10.13 o 
   0   6  19        0.08        4.19      5.14 o 
   1   6  19        0.00      -12.90      8.60 o 
   2   6  19        3.64        9.05      5.55 o 
   3   6  19        1.13       -1.84      2.87 o 
   4   6  19        0.81       50.69     17.41 o 
   5   6  19       24.15       20.87     11.20 o 
   0   7  19       10.10        2.97      3.56 o 
   1   7  19        9.88       11.29      6.69 o 
   2   7  19        9.02       24.14     11.52 o 
   3   7  19       41.32       58.62     17.95 o 
   4   7  19       14.70       34.58     14.01 o 
   5   7  19       19.94       42.92     15.91 o 
   1  -1  20        0.10        9.42      6.64 o 
   2  -1  20        1.61       -1.18      4.19 o 
   3  -1  20        4.88        4.48      4.84 o 
   0   0  20       16.25        8.19      5.89 o 
   1   0  20        0.87       -2.74      3.94 o 
   2   0  20        7.81        0.72      3.86 o 
   3   0  20        0.01       -0.73      3.83 o 
   4   0  20        0.06       -5.28      5.31 o 
   5   0  20        8.18       17.13      9.49 o 
  -1   1  20        0.16        0.17      1.84 o 
   0   1  20       10.95        9.72      7.27 o 
   1   1  20        0.04        0.23      2.14 o 
   2   1  20       23.69       32.09     11.68 o 
   3   1  20       14.44       14.80      6.95 o 
   4   1  20       15.66       19.41     10.63 o 
   5   1  20        3.04        1.22      7.36 o 
  -1   2  20       14.09       32.89     13.26 o 
   0   2  20       24.17       22.13      9.46 o 
   1   2  20       23.26       23.87     10.51 o 
   2   2  20        1.72        6.92      5.47 o 
   3   2  20       11.28       30.28     12.13 o 
   4   2  20        0.99        5.72      5.56 o 
   5   2  20        1.97      -15.08     10.05 o 
  -1   3  20        4.00        4.73      5.18 o 
   0   3  20        0.02       -0.18      3.21 o 
   1   3  20        2.00        7.89      6.41 o 
   2   3  20        4.12        0.63      2.10 o 
   3   3  20        6.76        0.36      5.84 o 
   4   3  20       23.59       24.88     11.52 o 
   5   3  20        0.81       -4.53      6.73 o 
  -1   4  20       13.31       31.95     12.56 o 
   0   4  20        4.76        7.18      6.06 o 
   1   4  20        0.72       -7.79      7.38 o 
   2   4  20       34.92       55.79     16.89 o 
   3   4  20        7.50       17.74     10.35 o 
   4   4  20        0.18        0.97      5.12 o 
   5   4  20       13.12       -2.65      4.64 o 
  -1   5  20        2.43        3.82      6.58 o 
   0   5  20       10.80       24.26     11.23 o 
   1   5  20        0.26       36.41     14.32 o 
   2   5  20        1.93       -0.40      3.03 o 
   3   5  20        4.61       22.25     10.97 o 
   4   5  20        0.00        8.37      8.05 o 
   1   6  20       21.63       33.98     13.47 o 
   2   6  20       91.80       99.33     22.76 o 
   3   6  20        7.39        4.43      4.98 o 
   1   2  21        0.00        2.24      4.00 o 
   2   2  21        0.23       -4.69      5.15 o 
   3   2  21        0.31      -12.94      8.63 o 
   1   3  21       78.63       94.14     21.10 o 
   2   3  21        0.02        9.91      7.40 o 
   3   3  21        4.35        7.91      6.68 o 
   4   3  21        0.04       13.40      8.76 o 
   1   4  21        0.56        6.97      6.11 o 
   2   4  21        3.85       47.60     15.56 o 
   3   4  21        0.02        5.76      4.70 o 
                                                 
